# Supplementary material for: A global assessment of the mixed layer in coastal sediments and implications for carbon storage
Source: Nat Commun. 2022 Aug 20;13:4903. doi: 10.1038/s41467-022-32650-0 (PMC9392783; doi:10.1038/s41467-022-32650-0)
Supplement: Supplementary file 3 — Supplementary Data 1 [file 41467_2022_32650_MOESM3_ESM.xlsx]

## Sheet: Fig.1
FID	Latitude	Longitude	References	Type
1	10.3333	101.75	A, Kanitha Srisuksawad , et al, 1997	Ⅲ
2	13.3333	100.667	A, Kanitha Srisuksawad , et al, 1997	Ⅲ
3	13.0333	100.517	A, Kanitha Srisuksawad , et al, 1997	Ⅲ
4	12.75	100.5	A, Kanitha Srisuksawad , et al, 1997	Ⅲ
5	12.6	100.5	A, Kanitha Srisuksawad , et al, 1997	Ⅲ
6	11.9167	100.333	A, Kanitha Srisuksawad , et al, 1997	Ⅰ
7	11.1667	99.9167	A, Kanitha Srisuksawad , et al, 1997	Ⅰ
8	9.83333	99.5833	A, Kanitha Srisuksawad , et al, 1997	Ⅰ
9	7.75	101.25	A, Kanitha Srisuksawad , et al, 1997	Ⅲ
10	9.25	101.75	A, Kanitha Srisuksawad , et al, 1997	Ⅲ
11	8.01667	101.633	A, Kanitha Srisuksawad , et al, 1997	Ⅲ
12	7.58333	103	A, Kanitha Srisuksawad , et al, 1997	Ⅰ
13	-44.8232	-72.9337	Aalto R et al., 2003	Ⅰ
14	-44.3562	-72.5803	Aalto R et al., 2003	Ⅲ
15	57.162	-135.357	Addison J A et al., 2013	Ⅲ
16	56.965	-135.368	Addison J A et al., 2013	Ⅲ
17	-17.7574	-39.21	Angeli J et al., 2016	Ⅲ
18	-17.7507	-39.2184	Angeli J et al., 2016	Ⅲ
19	-17.7378	-39.2642	Angeli J et al., 2016	Ⅲ
20	71.87	-168.257	Baskaran M and Naidu A S, 1995	Ⅲ
21	72.5183	-164.133	Baskaran M and Naidu A S, 1995	Ⅰ
22	71.2033	-164.2	Baskaran M and Naidu A S, 1995	Ⅲ
23	72.6267	-167.075	Baskaran M and Naidu A S, 1995	Ⅲ
24	70.7	-167.382	Baskaran M and Naidu A S, 1995	Ⅲ
25	70.2783	-167.905	Baskaran M and Naidu A S, 1995	Ⅲ
26	67.0383	-165.745	Baskaran M and Naidu A S, 1995	Ⅲ
27	71.4833	-165.117	Baskaran M and Naidu A S, 1995	Ⅲ
28	45.1356	29.341	Berdy R-C et al., 2018	Ⅰ
29	45.2966	29.3427	Berdy R-C et al., 2018	Ⅰ
30	58.6	-136.47	Bergquist J, 2008	Ⅰ
31	45.0787	29.2628	Berdy R-C et al., 2018	Ⅲ
32	45.327	29.4506	Berdy R-C et al., 2018	Ⅲ
33	59.04	-137.05	Bergquist J,2008	Ⅰ
34	58.89	-136.83	Bergquist J, 2008	Ⅲ
35	50.09	-66.368	Boyer-Villemaire U et al., 2013	Ⅰ
36	27.6971	-80.7083	Bernner M, et al. 2001	Ⅲ
37	27.6849	-80.7275	Bernner M, et al. 2001	Ⅲ
38	27.6966	-80.681	Bernner M, et al. 2001	Ⅲ
39	27.6567	-80.6661	Bernner M, et al. 2001	Ⅲ
40	27.6936	-80.7358	Bernner M, et al. 2001	Ⅲ
41	27.694	-80.7246	Bernner M, et al. 2001	Ⅲ
42	27.6954	-80.7036	Bernner M, et al. 2001	Ⅲ
43	27.6801	-80.7234	Bernner M, et al. 2001	Ⅲ
44	27.6133	-80.6867	Bernner M, et al. 2001	Ⅲ
45	27.9506	-80.7795	Bernner M, et al. 2001	Ⅲ
46	27.8702	-80.7804	Bernner M, et al. 2001	Ⅲ
47	46.4	-124.1	Boldt K V et al., 2013	Ⅲ
48	50.04	-66.535	Boyer-Villemaire U et al., 2013	Ⅲ
49	24.4049	119.97	Chih-An H et al., 2011	Ⅰ
50	-8.16667	144.75	Brunskill G J et al., 2003	Ⅲ
51	-8.5	143.75	Brunskill G J et al., 2003	Ⅲ
52	-8.16667	144.333	Brunskill G J et al., 2003	Ⅲ
53	-4.85767	136.957	Brunskill G J et al., 2004	Ⅲ
54	-4.79533	136.848	Brunskill G J et al., 2004	Ⅲ
55	-4.8735	136.975	Brunskill G J et al., 2004	Ⅲ
56	-4.83733	136.966	Brunskill G J et al., 2004	Ⅲ
57	-39.5	176.867	C Chagué-Goff et al., 2000	Ⅲ
58	22.0833	-80.4717	C.M.Alonso-Hernandez et al., 2005	Ⅲ
59	22.2	-80.4642	C.M.Alonso-Hernandez et al., 2005	Ⅲ
60	22.2	-80.4658	C.M.Alonso-Hernandez et al., 2005	Ⅲ
61	27.518	121.774	CA Huh et al., 1999	Ⅲ
62	26.51	121.005	CA Huh et al., 1999	Ⅲ
63	29.5076	122.331	CA Huh et al., 1999	Ⅲ
64	38.2167	-8.98333	Carlos R et al., 1998	Ⅲ
65	43.4167	4.83333	Charmasson S and Bouisset P, 1998	Ⅲ
66	25.1635	120.488	Chih-An H et al., 2011	Ⅰ
67	24.8175	120.475	Chih-An H et al., 2011	Ⅰ
68	24.5047	120.456	Chih-An H et al., 2011	Ⅰ
69	24.3916	120.305	Chih-An H et al., 2011	Ⅰ
70	25.2634	120.351	Chih-An H et al., 2011	Ⅰ
71	25.6028	120.475	Chih-An H et al., 2011	Ⅰ
72	25.8357	120.147	Chih-An H et al., 2011	Ⅰ
73	26.1351	120.075	Chih-An H et al., 2011	Ⅰ
74	26.3747	120.193	Chih-An H et al., 2011	Ⅰ
75	27.1932	120.875	Chih-An H et al., 2011	Ⅰ
76	-65.9167	-64.7167	Christ A J et al., 2015	Ⅰ
77	24.6578	122.655	Chung Y et al., 1995	Ⅰ
78	-14.6483	-76.1717	Christ A J et al., 2015	Ⅲ
79	-14.9437	-75.6135	Christian J et al., 2010	Ⅲ
80	30.45	-116	Cuellar-Martinez T et al., 2019	Ⅰ
81	25.4972	122.501	Chung Y et al., 1995	Ⅲ
82	42.8	-70.5	Crusius J et al., 2004	Ⅲ
83	42.2	-70.4	Crusius J et al., 2004	Ⅲ
84	41.9	-70.25	Crusius J et al., 2004	Ⅲ
85	41.7	-70.4	Crusius J et al., 2004	Ⅲ
86	42.35	-70.6	Crusius J et al., 2004	Ⅲ
87	42.45	-70.6	Crusius J et al., 2004	Ⅲ
88	24.8749	-110.551	Cuellar-Martinez T et al., 2019	Ⅲ
89	22.9236	-80.0028	Diaz-Asencio M et al., 2009	Ⅰ
90	51.5	0.8	Cundy A B et al., 2007	Ⅲ
91	49.5	0.2	Cundy A B et al., 2007	Ⅲ
92	3.5	42.4667	David A. Dukat et al.1995	Ⅲ
93	44.0168	9.8336	Delbono I et al., 2016	Ⅲ
94	43.9835	10.0002	Delbono I et al., 2016	Ⅲ
95	44.0002	9.81679	Delbono I et al., 2016	Ⅲ
96	44.0501	9.73354	Delbono I et al., 2016	Ⅲ
97	44.1002	9.93339	Delbono I et al., 2016	Ⅲ
98	26.5	-110	Demaster D J et al., 1987	Ⅲ
99	39.806	19.843	Fontini Botsou et al., 2015	Ⅰ
100	38.92	121.81	Du J et al., 2019	Ⅲ
101	38.95	121.72	Du J et al., 2019	Ⅲ
102	38.85	121.91	Du J et al., 2019	Ⅲ
103	22.0096	114.01	Du J Z, et al. 2008	Ⅲ
104	22.0097	114.009	Du J Z, et al. 2008	Ⅲ
105	22.0098	114.009	Du J Z, et al. 2008	Ⅲ
106	22.01	114.009	Du J Z, et al. 2008	Ⅲ
107	39.809	19.863	Fontini Botsou et al., 2015	Ⅲ
108	53.7633	14.5017	E Andrén, 1999	Ⅰ
109	39.807	19.861	Fontini Botsou et al., 2015	Ⅲ
110	-37.2	175.86	A Pérez et al., 2017	Ⅲ
111	54.82	14.1467	E Andrén, 1999	Ⅰ
112	54.0317	13.9662	E Andrén, 1999	Ⅲ
113	27.6989	121.282	Fang Z,et al., 2013	Ⅰ
114	25.6	120	Gao J et al., 2017	Ⅰ
115	19.2367	72.8	Fernandes L L et al., 2017	Ⅲ
116	19.225	72.9667	Fernandes L L et al., 2017	Ⅲ
117	19.2	72.75	Fernandes L et al., 2011	Ⅲ
118	-6.05583	41.1214	Flower R J et al., 2009	Ⅲ
119	50.7781	-120.758	Gallagher L et al., 2004	Ⅲ
120	50.7467	-120.677	Gallagher L et al., 2004	Ⅲ
121	50.1856	-120.498	Gallagher L et al., 2004	Ⅲ
122	49.5753	-121.883	Gallagher L et al., 2004	Ⅲ
123	28.7	122.2	Gao J et al., 2004	Ⅲ
124	29.8	122.3	Gao J et al., 2004	Ⅲ
125	32	122.5	Gao J et al., 2004	Ⅲ
126	27	121.1	Gao J et al., 2017	Ⅲ
127	27.6	121.8	Gao J et al., 2017	Ⅲ
128	26	120.5	Gao J et al., 2017	Ⅲ
129	-22.8708	-43.2	Godoy J M et al., 2012	Ⅰ
130	-6.90833	110.499	Gemilang W A et al., 2020	Ⅲ
131	-6.90278	110.489	Gemilang W A et al., 2020	Ⅲ
132	-6.85833	110.518	Gemilang W A et al., 2020	Ⅲ
133	-6.86389	110.349	Gemilang W A et al., 2020	Ⅲ
134	-32.0151	115.809	Gerritse R G et al., 1998	Ⅲ
135	-31.9138	115.96	Gerritse R G et al., 1998	Ⅲ
136	68.2	-51	Gobeil and Charles, 1999	Ⅲ
137	70.2	-99.1	Gobeil and Charles, 1999	Ⅲ
138	-22.7708	-43.0972	Godoy J M et al., 2012	Ⅲ
139	32.025	-80.8958	Goldberg E D, et al. 2002	Ⅰ
140	-22.7542	-43.2	Godoy J M et al., 2012	Ⅲ
141	32.0722	-81.0083	Goldberg E D, et al. 2002	Ⅲ
142	49.4117	-11.53	Hall et al., 1998	Ⅰ
143	32.0194	-80.9069	Goldberg E D, et al. 2002	Ⅲ
144	32.0833	-81.0042	Goldberg E D, et al. 2002	Ⅲ
145	32.0208	-80.8958	Goldberg E D, et al. 2002	Ⅲ
146	29.0042	122.5	Guo Z, et al., 2007	Ⅲ
147	30.5073	122.74	Guo Z, et al., 2007	Ⅲ
148	47.63	-7.615	Hall et al., 1998	Ⅰ
149	49.4833	-11.1333	Hall et al., 1998	Ⅰ
150	49.4167	-11.5217	Hall et al., 1998	Ⅰ
151	38.3167	-76.0667	Hussein A H et al., 2009	Ⅰ
152	76.5833	20	Heldal H E et al., 2002	Ⅲ
153	-34.3828	150.915	Hollins S E et al., 2011	Ⅲ
154	-34.4092	150.901	Hollins S E et al., 2011	Ⅲ
155	35.5	129.5	Hong G H et al., 1997	Ⅲ
156	39.0672	117.779	Huan F et al., 2010	Ⅲ
157	43.3366	-3.01406	Irabien M J et al., 2019	Ⅰ
158	38.35	-76.1667	Hussein A H et al., 2009	Ⅲ
159	43.3346	-3.01694	Irabien M J et al., 2019	Ⅰ
160	38.4667	-8.96667	J. M , Jouanneau et al., 1998	Ⅰ
161	43.3357	-3.0155	Irabien M J et al., 2019	Ⅲ
162	43.335	-3.01342	Irabien M J et al., 2019	Ⅲ
163	43.3324	-3.01661	Irabien M J et al., 2019	Ⅲ
164	43.3296	-3.02022	Irabien M J et al., 2019	Ⅲ
165	29.6167	124.726	Iseki S K, 2003	Ⅲ
166	30.5281	123.408	Iseki S K, 2003	Ⅲ
167	29.961	124.212	Iseki S K, 2003	Ⅲ
168	28.7053	126.045	Iseki S K, 2003	Ⅲ
169	28.442	126.456	Iseki S K, 2003	Ⅲ
170	49.2167	-124.275	J, A, Jeffrey et al., 1998	Ⅲ
171	38.5667	-9.06667	J. M , Jouanneau et al., 1998	Ⅲ
172	38.5833	-9.33333	J. M , Jouanneau et al., 1998	Ⅲ
173	28.2527	-86.4178	Kevin M., et al., 2004	Ⅰ
174	38.6667	-9.26667	J. M , Jouanneau et al., 1998	Ⅲ
175	0.666667	40.6667	JA Sanchez-Cabeza et al., 1999	Ⅲ
176	76.9833	15.7333	Joanna P et al., 2017	Ⅲ
177	76.8	15.7333	Joanna P et al., 2017	Ⅲ
178	-23	-44	Jr A et al., 2006	Ⅲ
179	25.025	-80.9267	Kang W J and Trefry J H, 2003	Ⅲ
180	25.06	-80.65	Kang W J and Trefry J H, 2003	Ⅲ
181	25.2067	-80.9233	Kang W J and Trefry J H, 2003	Ⅲ
182	35.1542	139.483	Kato et al., 2003	Ⅲ
183	35.1893	139.756	Kato et al., 2003	Ⅲ
184	28.221	-86.4178	Kevin M., et al., 2004	Ⅲ
185	-10.3783	-78.5183	Kim K H et al., 1988	Ⅰ
186	-15.2817	-75.3983	Kim K H et al., 1988	Ⅲ
187	-15.2617	-75.3917	Kim K H et al., 1988	Ⅲ
188	-15.2067	-75.3317	Kim K H et al., 1988	Ⅲ
189	38.5497	119.617	Li et al., 1995	Ⅰ
190	0.75	-48.5	Kuehl S A, et al. 1982	Ⅲ
191	1.33333	-48.1667	Kuehl S A, et al. 1982	Ⅲ
192	1.2	-49	Kuehl S A, et al. 1986	Ⅲ
193	3.1	-50	Kuehl S A, et al. 1986	Ⅲ
194	49.11	-67.38	Lebeuf M et al., 2005	Ⅲ
195	48.78	-68.45	Lebeuf M et al., 2005	Ⅲ
196	49.21	-67.01	Lebeuf M et al., 2005	Ⅲ
197	72.648	-158.616	Lepore K et al., 2009	Ⅲ
198	71.622	-155.973	Lepore K et al., 2009	Ⅲ
199	71.923	-154.886	Lepore K et al., 2009	Ⅲ
200	72.69	-158.586	Lepore K et al., 2009	Ⅲ
201	34.8851	121.276	Li D et al., 2007	Ⅲ
202	25.1706	119.619	Li D, et al. 2007	Ⅲ
203	25.3506	119.787	Li D, et al. 2007	Ⅲ
204	37.795	122.819	Li D, et al. 2007	Ⅲ
205	38.8333	122.001	Li D, et al. 2007	Ⅲ
206	37.6961	121.25	Li D, et al. 2007	Ⅲ
207	34.954	120.75	Li D, et al. 2007	Ⅲ
208	35.4602	121.538	Li D, et al. 2007	Ⅲ
209	38.604	120.256	Li et al., 1995	Ⅲ
210	38.709	118.628	Li et al., 1995	Ⅲ
211	38.6603	117.973	Li et al., 1995	Ⅲ
212	18.074	110.553	Li F, 1988	Ⅰ
213	39.0405	119.547	Li et al., 1995	Ⅲ
214	34.2564	124.032	Lim D, et al., 2007	Ⅰ
215	20.5514	111.677	Li F, 1988	Ⅲ
216	20.5514	110.553	Li F, 1988	Ⅲ
217	38.6603	117.973	Li F, 1995	Ⅲ
218	32.0572	126.054	Lim D, et al., 2007	Ⅲ
219	34.6789	125.003	Lim D, et al., 2007	Ⅲ
220	34.5237	124.622	Lim D, et al., 2007	Ⅲ
221	33.9545	126.874	Lim D, et al., 2007	Ⅰ
222	34.0062	123.451	Lim D, et al., 2007	Ⅲ
223	33.1697	125.473	Lim D, et al., 2007	Ⅲ
224	31.5138	126.594	Lim D, et al., 2007	Ⅲ
225	33.5147	126.114	Lim D, et al., 2007	Ⅲ
226	33.8079	126.854	Lim D, et al., 2007	Ⅲ
227	33.8251	127.645	Lim D, et al., 2007	Ⅰ
228	34.1184	126.854	Lim D, et al., 2007	Ⅲ
229	34.1011	128.236	Lim D, et al., 2007	Ⅰ
230	34.4892	128.236	Lim D, et al., 2007	Ⅲ
231	34.8322	136.708	Lu X et al., 2005	Ⅰ
232	35.0153	129.056	Lim D, et al., 2007	Ⅲ
233	34.998	129.317	Lim D, et al., 2007	Ⅲ
234	34.1529	127.635	Lim D, et al., 2007	Ⅲ
235	28.177	121.55	Liu J P et al., 2006	Ⅲ
236	28.177	121.55	Liu J P., et al., 2006	Ⅲ
237	30.4642	123.135	Liu J P., et al., 2006	Ⅲ
238	29.7591	122.906	Liu J P., et al., 2006	Ⅲ
239	27.042	120.598	Liu J P., et al., 2006	Ⅲ
240	26.3713	120.14	Liu J P., et al., 2006	Ⅲ
241	25.9069	120.123	Liu J P., et al., 2006	Ⅲ
242	36.39	120.56	Liu Z et al., 2010	Ⅲ
243	36.38	120.49	Liu Z et al., 2010	Ⅲ
244	-42.05	-72.8167	Lorena R et al., 2010	Ⅲ
245	34.9283	136.747	Lu X et al., 2005	Ⅰ
246	34.8995	136.667	Lu X et al., 2005	Ⅲ
247	34.7565	136.746	Lu X et al., 2005	Ⅲ
248	34.6807	136.664	Lu X et al., 2005	Ⅲ
249	34.6633	136.754	Lu X et al., 2005	Ⅲ
250	34.9783	136.753	Lu X et al., 2005	Ⅲ
251	34.756	136.666	Lu X et al., 2005	Ⅰ
252	34.8327	136.746	Lu X et al., 2005	Ⅰ
253	35.5467	139.919	Lu X et al., 2005	Ⅲ
254	35.5077	139.832	Lu X et al., 2005	Ⅲ
255	34.6633	136.754	Lu X et al., 2005	Ⅰ
256	34.8322	136.708	Lu X et al., 2005	Ⅰ
257	34.7508	137.126	Lu XQ et al., 2009	Ⅰ
258	5.5	-53	Lu X, 2004	Ⅲ
259	5	-52.5	Lu X, 2004	Ⅲ
260	34.6715	136.826	Lu XQ et al., 2009	Ⅲ
261	34.7097	137.125	Lu XQ et al., 2009	Ⅲ
262	34.7698	136.965	Lu XQ et al., 2009	Ⅰ
263	34.7285	137.208	Lu XQ et al., 2009	Ⅲ
264	-27.6867	32.5133	Marc S et al., 2010	Ⅰ
265	7.41167	116.782	Mahmood Z, 2011	Ⅲ
266	-27.6633	32.475	Marc S et al., 2010	Ⅰ
267	-12.0833	-77.6583	Mccaffrey M A et al., 1990	Ⅰ
268	-15.1027	-75.7015	Mccaffrey M A et al., 1990	Ⅲ
269	-38.86	178.08	Miller A J et al., 2010	Ⅰ
270	48.48	-69.02	Michel L and Teresa N, 2005	Ⅲ
271	48.78	-68.45	Michel L and Teresa N, 2005	Ⅲ
272	37.2469	-6.89472	Miguel E et al., 2004	Ⅲ
273	37.2139	-6.95722	Miguel E et al., 2004	Ⅲ
274	37.2133	-6.96306	Miguel E et al., 2004	Ⅲ
275	37.2167	-6.97	Miguel E et al., 2004	Ⅲ
276	37.1733	-6.93444	Miguel E et al., 2004	Ⅲ
277	37.2333	-7.03333	Miguel S et al., 2003	Ⅲ
278	-38.93	178.03	Miller A J et al., 2010	Ⅰ
279	-8.25	145.8	Muhammad Z et al., 2008	Ⅰ
280	-8.2	145.8	Muhammad Z et al., 2008	Ⅰ
281	-8.5	146.2	Muhammad Z et al., 2008	Ⅲ
282	-8.8	146.4	Muhammad Z et al., 2008	Ⅲ
283	23.1722	-106.335	Ontiveros J F et al., 2019	Ⅰ
284	32.4203	123.321	Nagaya Y et al., 1992	Ⅲ
285	34.2016	121.867	Nagaya Y et al., 1992	Ⅲ
286	30.2974	123.321	Nagaya Y et al., 1992	Ⅲ
287	28.5649	123.29	Nagaya Y et al., 1992	Ⅲ
288	-1.47707	-48.4533	Neves P A, et al. 2014	Ⅲ
289	-1.30361	-48.4322	Neves P A, et al. 2015	Ⅲ
290	-1.28826	-48.442	Neves P A, et al. 2016	Ⅲ
291	46.8333	-124.31	Nittrouer C A et al., 1984	Ⅲ
292	23.05	-106.717	Ontiveros-Cuadras J F et al., 2019	Ⅰ
293	23.0833	-106.567	Ontiveros-Cuadras J F et al., 2019	Ⅰ
294	23.1517	-106.331	Ontiveros J F et al., 2019	Ⅲ
295	23.1583	-106.326	Ontiveros J F et al., 2019	Ⅲ
296	23.0833	-106.567	Ontiveros-Cuadras J F et al., 2019	Ⅰ
297	55.3139	-77.8639	P Hülse et al., 2012	Ⅰ
298	55.3347	-77.8958	P Hülse et al., 2012	Ⅰ
299	55.3278	-77.9017	P Hülse et al., 2012	Ⅰ
300	55.4077	-78	P Hülse et al., 2012	Ⅲ
301	55.375	-77.8669	P Hülse et al., 2012	Ⅲ
302	55.3194	-77.8583	P Hülse et al., 2012	Ⅲ
303	-12.5417	-77.4933	P.Muñoz et al., 2004	Ⅰ
304	-21.0637	-70.2798	P.Muñoz et al., 2004	Ⅰ
305	55.2994	-77.8972	P Hülse et al., 2012	Ⅲ
306	-36.4255	-73.3887	P.Muñoz et al., 2004	Ⅰ
307	-12.3783	-77.485	P.Muñoz et al., 2004	Ⅲ
308	-15.4667	-38.6833	Patchineelam S R and Smoak, 1999	Ⅰ
309	-21.0637	-70.2165	P.Muñoz et al., 2004	Ⅲ
310	-22.8672	-70.4898	P.Muñoz et al., 2004	Ⅲ
311	-36.0397	-73.085	P.Muñoz et al., 2004	Ⅲ
312	-36.039	-73.0732	P.Muñoz et al., 2004	Ⅲ
313	-16.3	-38.85	Patchineelam S R and Smoak, 1999	Ⅰ
314	-36.4278	-73.389	P.Muñoz et al., 2004	Ⅲ
315	-36.4253	-73.389	P.Muñoz et al., 2004	Ⅲ
316	-35.739	-73.0748	P.Muñoz et al., 2004	Ⅲ
317	41.38	2.25	Palanques A et al., 1998	Ⅲ
318	41.4083	2.25	Palanques A et al., 1998	Ⅲ
319	-17.9333	-39.0167	Patchineelam S R and Smoak, 1999	Ⅰ
320	-15.6167	-38.8333	Patchineelam S R and Smoak, 1999	Ⅲ
321	-19.6	-39.7333	Patchineelam S R and Smoak, 1999	Ⅰ
322	-17.65	-39.05	Patchineelam S R and Smoak, 1999	Ⅲ
323	-17.95	-39.3	Patchineelam S R and Smoak, 1999	Ⅲ
324	-19.8667	-40.0333	Patchineelam S R and Smoak, 1999	Ⅰ
325	-19.0833	-39.6667	Patchineelam S R and Smoak, 1999	Ⅰ
326	-19.1667	146.75	Pfitzner J et al., 2004	Ⅰ
327	37.6961	121.25	Qi J et al., 2004	Ⅰ
328	38.4417	122.2	Qi J et al., 2004	Ⅰ
329	-18.5167	146.267	Pfitzner J et al., 2004	Ⅲ
330	-19.3333	147.417	Pfitzner J et al., 2004	Ⅲ
331	38.8333	122.001	Qi J et al., 2004	Ⅲ
332	37.55	122.233	Qi J et al., 2004	Ⅰ
333	37.5267	122	Qi J et al., 2004	Ⅲ
334	65.0833	-36.1	R A Aliev et al., 2007	Ⅰ
335	38.25	122.2	Qi J et al., 2004	Ⅲ
336	38.25	122.4	Qi J et al., 2004	Ⅲ
337	38.0533	122.2	Qi J et al., 2004	Ⅲ
338	65.8333	-37.5	R A Aliev et al., 2007	Ⅰ
339	37.795	122.819	Qi J et al., 2004	Ⅲ
340	65.4167	-38.6667	R A Aliev et al., 2007	Ⅲ
341	67.1333	-32.3833	R A Aliev et al., 2007	Ⅲ
342	66.3333	-35.5333	R A Aliev et al., 2007	Ⅲ
343	66.3333	-33.6667	R A Aliev et al., 2007	Ⅲ
344	65.95	-35.8833	R A Aliev et al., 2007	Ⅲ
345	65.0333	-34.9	R A Aliev et al., 2007	Ⅲ
346	65.0833	-39.7333	R A Aliev et al., 2007	Ⅰ
347	64.65	-36.5667	R A Aliev et al., 2007	Ⅲ
348	64.1833	-37.6167	R A Aliev et al., 2007	Ⅲ
349	64.1167	-37.5833	R A Aliev et al., 2007	Ⅲ
350	38.275	-9	R. García and L et al., 2010	Ⅰ
351	65.4667	-39.35	R A Aliev et al., 2007	Ⅲ
352	65.2833	-39.2833	R A Aliev et al., 2007	Ⅲ
353	65.2833	-38.65	R A Aliev et al., 2007	Ⅲ
354	65.15	-39.2833	R A Aliev et al., 2007	Ⅲ
355	70.0191	-138.597	Richerol T et al., 2008	Ⅰ
356	43.6261	-70.1586	Rjan G A et al., 1998	Ⅰ
357	38.5183	-9.27333	R. García and L et al., 2010	Ⅲ
358	38.305	-8.86667	R. García and L et al., 2010	Ⅲ
359	69.4875	-137.94	Richerol T et al., 2008	Ⅲ
360	69.7527	-138.322	Richerol T et al., 2008	Ⅲ
361	15.4537	-94.381	Ruiz-Fernandez A C et al., 2004	Ⅰ
362	43.6675	-70.2422	Rjan G A et al., 1998	Ⅲ
363	25.6833	-108.883	Ruiz-Fernandez A C et al., 2009	Ⅰ
364	42.6333	-69.6072	Rjan G A et al., 1998	Ⅲ
365	42.0583	-70.41	Rjan G A et al., 1998	Ⅲ
366	42.3425	-70.3917	Rjan G A et al., 1998	Ⅲ
367	41.855	-70.2983	Rjan G A et al., 1998	Ⅲ
368	70.05	25.6167	Rjan G A et al.,1988	Ⅲ
369	24.5833	-107.5	Ruiz-Fernandez A C et al., 2009	Ⅰ
370	-28.0833	154.017	Schmidt S et al., 2015	Ⅰ
371	-41.4167	147.783	Schmidt S et al., 2015	Ⅰ
372	-37.6833	150.3	Schmidt S et al., 2015	Ⅰ
373	23.15	-106.333	Ruiz-Fernandez A C et al., 2009	Ⅲ
374	16.3	-95.15	Ruiz-Fernandez A C et al., 2012	Ⅲ
375	8.77765	100.021	Sakuna-Schwartz D et al., 2015	Ⅲ
376	8.64513	98.2155	Sakuna-Schwartz D et al., 2015	Ⅲ
377	-27.7833	153.367	Sanders C J et al., 2016	Ⅲ
378	33.6967	-118.342	Santschi P H et al., 2001	Ⅲ
379	33.7083	-118.365	Santschi P H et al., 2001	Ⅲ
380	33.7217	-118.38	Santschi P H et al., 2001	Ⅲ
381	29.05	-83.0333	Santschi P H, et al. 2001	Ⅲ
382	28.9247	-89.6756	Santschi P H, et al. 2001	Ⅲ
383	66.8135	69.4073	Sayles F L et al., 1997	Ⅲ
384	66.6673	68.542	Sayles F L et al., 1997	Ⅲ
385	66.806	69.5442	Sayles F L et al., 1997	Ⅲ
386	66.7785	70.9647	Sayles F L et al., 1997	Ⅲ
387	69.0895	76.7172	Sayles F L et al., 1997	Ⅲ
388	53.815	14.0142	Sayles F L et al., 1997	Ⅲ
389	13.35	74.57	Shah C et al., 2020	Ⅰ
390	12.38	74.48	Shah C et al., 2020	Ⅰ
391	-35.45	150.85	Schmidt S et al., 2015	Ⅲ
392	29.1974	127.355	Su H, 1999	Ⅰ
393	10.04	75.64	Shah C et al., 2020	Ⅲ
394	14.41	74.19	Shah C et al., 2020	Ⅲ
395	26.5067	125.067	Su H, 1999	Ⅰ
396	27.2981	126.06	Su H, 1999	Ⅰ
397	15.53	73.19	Shah C et al., 2020	Ⅲ
398	15.53	73.53	Shah C et al., 2020	Ⅲ
399	34.0618	-122.357	Shawn A et al., 2007	Ⅲ
400	41.0833	-124.567	Simoneau A, 1999	Ⅲ
401	28.83	-95.34	Strauss J et al., 2012	Ⅲ
402	28.85	-95.35	Strauss J et al., 2012	Ⅲ
403	28.0175	123.498	Su H, 1999	Ⅲ
404	29.514	122.491	Su H, 1999	Ⅲ
405	30.032	122.822	Su H, 1999	Ⅲ
406	30.3629	122.822	Su H, 1999	Ⅲ
407	26.5211	120.98	Su H, 1999	Ⅲ
408	26.8552	121.492	Su H, 1999	Ⅲ
409	27.5139	121.757	Su H, 1999	Ⅲ
410	28.0319	122.016	Su H, 1999	Ⅲ
411	26.2621	125.225	Su H, 1999	Ⅰ
412	27.2549	126.088	Su H, 1999	Ⅰ
413	55.1333	-131.7	Sugai SF, 1990	Ⅰ
414	55.2917	-131.65	Sugai SF, 1990	Ⅰ
415	55.2917	-131.417	Sugai SF, 1990	Ⅰ
416	29.2118	127.211	Su H, 1999	Ⅲ
417	29.1543	127.455	Su H, 1999	Ⅲ
418	29.1543	127.34	Su H, 1999	Ⅲ
419	30.7083	122.937	Su H, 1999	Ⅲ
420	28.5643	122.16	Su H, 1999	Ⅲ
421	29.1974	123.484	Su H, 1999	Ⅲ
422	29.0391	122.362	Su H, 1999	Ⅲ
423	21.167	89.665	Suckow Axel, et al. 2001	Ⅲ
424	2.39867	101.97	Suckow Axel, et al. 2001	Ⅲ
425	2.388	101.958	Suckow Axel, et al. 2001	Ⅲ
426	2.40067	101.993	Suckow Axel, et al. 2001	Ⅲ
427	55.3	-131.833	Sugai S F, 1990	Ⅲ
428	55.1	-131.65	Sugai SF, 1990	Ⅰ
429	55.3333	-131.65	Sugai SF, 1990	Ⅲ
430	55.3167	-131.85	Sugai SF, 1990	Ⅲ
431	55.35	-131.683	Sugai SF, 1990	Ⅲ
432	55.2917	-131.692	Sugai SF, 1990	Ⅲ
433	55.3	-131.667	Sugai SF, 1990	Ⅰ
434	-28.9756	153.404	Taffs K H et al., 2008	Ⅰ
435	55.1417	-131.8	Sugai SF, 1990	Ⅲ
436	5.061	115.358	Theng T L et al., 2003	Ⅰ
437	55.4167	-131.717	Sugai SF, 1990	Ⅲ
438	5.11467	115.311	Theng T L et al., 2003	Ⅰ
439	27.7997	121.869	Sun X, et al., 2017	Ⅲ
440	27.6361	121.656	Sun X, et al., 2017	Ⅲ
441	31.9544	122.245	Sun X, et al., 2017	Ⅲ
442	31.0683	123.252	Sun X, et al., 2017	Ⅲ
443	31.005	123.493	Sun X, et al., 2017	Ⅲ
444	31.115	122.489	Sun X, et al., 2017	Ⅲ
445	-37	175.4	Swales A et al., 2008	Ⅲ
446	5.17917	115.257	Theng T L et al., 2003	Ⅰ
447	5.59483	115.636	Theng T L et al., 2003	Ⅰ
448	5.6445	115.681	Theng T L et al., 2003	Ⅰ
449	5.9735	115.988	Theng T L et al., 2003	Ⅰ
450	5.0835	115.544	Theng T L et al., 2003	Ⅲ
451	5.07767	115.541	Theng T L et al., 2003	Ⅲ
452	5.08833	115.546	Theng T L et al., 2003	Ⅲ
453	5.02867	115.055	Theng T L et al., 2003	Ⅰ
454	5.69517	115.73	Theng T L et al., 2003	Ⅰ
455	14.708	40.596	Vallefuoco M et al., 2012	Ⅰ
456	33.3	-79.2	Vogel R L et al., 1996	Ⅰ
457	33.35	-79.1667	Vogel R L et al., 1996	Ⅰ
458	67.05	62.9333	Tillman P K et al., 2013	Ⅲ
459	67.15	61.85	Tillman P K et al., 2013	Ⅲ
460	67.25	62.0833	Tillman P K et al., 2013	Ⅲ
461	15.0833	109	W Szczuciński et al., 2009	Ⅰ
462	39.8108	-74.1903	Velinsky D J et al., 2017	Ⅲ
463	40.03	-74.08	Velinsky D J et al., 2017	Ⅲ
464	39.8475	-74.1472	Velinsky D J et al., 2017	Ⅲ
465	39.6275	-74.2603	Velinsky D J et al., 2005	Ⅲ
466	71.9292	-153.763	Wang K et al., 2019	Ⅰ
467	33.2833	-79.1833	Vogel R L et al., 1996	Ⅲ
468	41.1853	-73.835	Woodruff J D, 1999	Ⅰ
469	15.0372	109.15	W Szczuciński et al., 2009	Ⅲ
470	12.2452	109.332	W Szczuciński et al., 2009	Ⅲ
471	12.2368	109.38	W Szczuciński et al., 2009	Ⅲ
472	15.0972	108.963	W Szczuciński et al., 2009	Ⅲ
473	21.48	109.76	Xia P et al., 2017	Ⅰ
474	25.1667	-80.5333	Walter L M et al., 2007	Ⅲ
475	25.3333	-80.4167	Walter L M et al., 2007	Ⅲ
476	-21.6541	-40.9776	Wanderley C et al., 2014	Ⅲ
477	-21.5971	-41.0022	Wanderley C et al., 2014	Ⅲ
478	-21.6497	-40.9868	Wanderley C et al., 2014	Ⅲ
479	-21.6061	-40.9907	Wanderley C et al., 2014	Ⅲ
480	-21.5805	-40.9926	Wanderley C et al., 2014	Ⅲ
481	-21.6236	-40.9817	Wanderley C et al., 2014	Ⅲ
482	-21.6042	-40.9767	Wanderley C et al., 2014	Ⅲ
483	-21.6447	-40.9959	Wanderley C et al., 2014	Ⅲ
484	-21.626	-40.9939	Wanderley C et al., 2014	Ⅲ
485	-21.6085	-40.9982	Wanderley C et al., 2014	Ⅲ
486	38.7681	117.511	Wang F et al., 2016	Ⅲ
487	38.7682	117.531	Wang F et al., 2016	Ⅲ
488	38.7111	117.629	Wang F et al., 2016	Ⅲ
489	30.13	122.79	Wang J et al., 2016	Ⅲ
490	31.77	122.47	Wang J et al., 2016	Ⅲ
491	61.2337	-175.076	Wang K et al., 2019	Ⅲ
492	19.196	110.903	Xu D et al., 2014	Ⅰ
493	43.76	-124.24	Wheatcroft R A et a., 2013	Ⅲ
494	43.82	-124.23	Wheatcroft R A et a., 2013	Ⅲ
495	43.52	-124.29	Wheatcroft R A et a., 2013	Ⅲ
496	43.6	-124.27	Wheatcroft R A et a., 2013	Ⅲ
497	43.68	-124.25	Wheatcroft R A et a., 2013	Ⅲ
498	43.88	-124.22	Wheatcroft R A et a., 2013	Ⅲ
499	43.75	-124.29	Wheatcroft R A et a., 2013	Ⅲ
500	43.89	-124.3	Wheatcroft R A et al., 2013	Ⅲ
501	43.53	-124.3	Wheatcroft R A et al., 2013	Ⅲ
502	12.2	109.308	Witold Szczuciński et al., 2001	Ⅲ
503	12.25	109.542	Witold Szczuciński et al., 2001	Ⅲ
504	21.551	112.479	Xu D et al., 2014	Ⅰ
505	40.6908	-74.0353	Woodruff J D, 1999	Ⅲ
506	40.7836	-73.9944	Woodruff J D, 1999	Ⅲ
507	40.7833	-74.0003	Woodruff J D, 1999	Ⅲ
508	41.0333	-73.8836	Woodruff J D, 1999	Ⅲ
509	54.6441	17.1336	Woszczyk M et al., 2017	Ⅲ
510	54.6577	17.0843	Woszczyk M et al., 2017	Ⅲ
511	54.1521	16.2497	Woszczyk M et al., 2017	Ⅲ
512	54.1521	15.3629	Woszczyk M et al., 2017	Ⅲ
513	54.3724	16.3095	Woszczyk M et al., 2017	Ⅲ
514	20.2123	114.068	Wu L J et al., 1987	Ⅲ
515	21.0076	113.947	Wu L J et al., 1987	Ⅲ
516	37.67	119.26	Wu X et al., 2020	Ⅲ
517	9.125	104.743	Xue Z, et al. 2010	Ⅰ
518	21.81	108.49	Xia P et al., 2017	Ⅲ
519	30.5	122.3	Xia X et al., 2004	Ⅲ
520	-34.9572	29.5417	Yael E F et al., 2020	Ⅰ
521	21.236	111.986	Xu D et al., 2014	Ⅲ
522	21.099	111.356	Xu D et al., 2014	Ⅲ
523	20.739	111.083	Xu D et al., 2014	Ⅲ
524	28.94	-96.7667	Yeager K.M. et al., 2007	Ⅰ
525	20.196	111.173	Xu D et al., 2014	Ⅲ
526	34.0813	-119.099	Xu J P et al., 2010	Ⅲ
527	8.512	105.288	Xue Z, et al. 2010	Ⅲ
528	9.243	105.9	Xue Z, et al. 2010	Ⅲ
529	9.347	106.265	Xue Z, et al. 2010	Ⅲ
530	77.0833	28.55	Zaborska A et al., 2008	Ⅰ
531	-34.9683	29.5377	Yael E F et al., 2020	Ⅲ
532	75.6667	30.1667	Zaborska A et al., 2008	Ⅰ
533	-34.9545	29.5408	Yael E F et al., 2020	Ⅲ
534	-34.962	29.5437	Yael E F et al., 2020	Ⅲ
535	-34.9638	29.5448	Yael E F et al., 2020	Ⅲ
536	22.68	114.54	Yang W, et al. 2018	Ⅲ
537	29.7867	-95.0717	Yeager K.M. et al., 2007	Ⅲ
538	79.0167	25.7667	Zaborska A et al., 2008	Ⅰ
539	29.4867	-95.0167	Yeager K.M. et al., 2007	Ⅲ
540	77.0167	29.4833	Zaborska A et al., 2008	Ⅲ
541	77.4333	40.3	Zaborska A et al., 2008	Ⅰ
542	75.6833	31.8167	Zaborska A et al., 2008	Ⅰ
543	78.25	27.1667	Zaborska A et al., 2008	Ⅲ
544	77.6333	25.8333	Zaborska A et al., 2008	Ⅰ
545	81.2833	26.85	Zaborska A et al., 2008	Ⅲ
546	79.3667	28.7	Zaborska A et al., 2008	Ⅲ
547	38.6753	118	Zhao G et al., 2009	Ⅰ
548	30.6667	125.383	Zou H Y et al., 1984	Ⅰ
549	62.5	-78.3	Zou Z et al., 2009	Ⅰ
550	76.3833	22.1667	Zaborska A et al., 2008	Ⅲ
551	34.7717	119.233	Zhang C and Feng X, 2008	Ⅲ
552	34.7911	119.22	Zhang C and Feng X, 2008	Ⅲ
553	60.1	-78.3	Zou Z et al., 2009	Ⅰ
554	30.6667	126.633	Zou H Y et al., 1984	Ⅲ
555	58.5	-78.1	Zou Z et al., 2009	Ⅰ
556	31.3333	126.005	Zou H Y et al., 1984	Ⅲ
557	33.4167	124.013	Zou H Y et al., 1984	Ⅲ
558	32	127.164	Zou H Y et al., 1984	Ⅲ
559	55.8	-84.9	Zou Z et al., 2009	Ⅲ
560	55.9	-78.05	Zou Z et al., 2009	Ⅰ
561	63.4	-176.1	Zou Z et al., 2013	Ⅰ
562	62.2	-178.1	Zou Z et al., 2013	Ⅰ
563	62.3	-177.5	Zou Z et al., 2009	Ⅲ
564	71.2	-98.1	Zou Z et al., 2013	Ⅰ
565	74.1	-98.1	Zou Z et al., 2013	Ⅰ
566	68.19	-102.2	Zou Z et al., 2013	Ⅰ
567	72.3	-155.8	Zou Z et al., 2013	Ⅲ
568	72.2	-156	Zou Z et al., 2013	Ⅰ
569	79.017	25.767	Nittrouer C A et al., 1984	Ⅰ
570	71.2	-156.2	Zou Z et al., 2013	Ⅲ
571	48.4344	-70.9233	Lu, X.Q. & Matsumoto, E, 2009	Ⅰ
572	73.4	-98.1	Zou Z et al., 2013	Ⅲ
573	72.6	-97.6	Zou Z et al., 2013	Ⅲ
574	46.9077	-124.392	Zou, Z.Z. et al., 1997	Ⅰ
575	66.9	-172.4	Zou Z et al., 2013	Ⅲ
576	71.1	-156.4	Zou Z et al., 2013	Ⅲ
577	74.5	-87.1	Zou Z et al., 2013	Ⅲ
578	66.65	-172.4	Zou Z et al., 2013	Ⅲ
579	42.867	4.717	Alperin, M. J. et al., 2002	Ⅲ
580	36.0667	-75	Carpenter, R., et al., 1985	Ⅲ
581	47.55	-122.267	Carpenter, R., et al., 1985	Ⅲ
582	-46.783	-78.518	Carpenter, R., et al., 1985	Ⅲ
583	77.4833	39.4333	Carpenter, R., et al., 1985	Ⅲ
584	75.0333	26.2167	Carpenter, R., et al., 1985	Ⅲ
585	79.017	29.483	Carpenter, R., et al., 1985	Ⅲ
586	73.05	35.5833	Carroll, J. et al., 2008	Ⅲ
587	48.4176	-69.0885	Carroll, J. et al., 2008	Ⅲ
588	44.0881	-63.0414	Kim, K. H. & Burnett, W. C. 1988	Ⅲ
589	74.9667	47	Maiti, K. et al., 2010	Ⅲ
590	49.7103	-60.9521	Maiti, K. et al., 2010	Ⅲ
591	47.683	-122.3	Mulsow, S. et al., 2006	Ⅲ
592	43.668	-1.64783	Mulsow, S. et al., 2006	Ⅲ
593	48.5377	-68.8777	Mulsow, S. et al., 2006	Ⅲ
594	48.2405	-69.3302	Mulsow, S. et al., 2006	Ⅲ
595	49.0943	-67.068	Mulsow, S. et al., 2006	Ⅲ
596	42.8227	4.39435	Mulsow, S. et al., 2006	Ⅲ
597	48.8454	-68.1697	Smith, J. N. & Schafer, C. T. 1999	Ⅲ
598	72.5167	45.7	Smith, J. N. & Schafer, C. T. 1999	Ⅲ
599	80.15	29.6	Smith, J. N. & Schafer, C. T. 1999	Ⅲ
600	48.9707	-67.8134	Smith, J. N. & Schafer, C. T. 1999	Ⅲ
601	36.3333	-75	Zou, Z.Z., et al., 1991	Ⅲ
602	48.6919	-68.589	Zou, Z.Z., et al., 1997	Ⅲ
603	26.22	-77.81	Added et al., 2001	Ⅲ
604	45.748	-64.482	Anderson et al., 1988	Ⅲ
605	43.75	-69.283	Anderson et al., 1988	Ⅲ
606	36.692	-121.909	Anderson et al., 1988	Ⅲ
607	48.75	-122.5	Andersen et al., 2000	Ⅲ
608	43.333	4.767	Benninger et al., 1979	Ⅲ
609	37.553	-122.79	Black et al., 2014	Ⅲ
610	-18.5	147	Carpenter et al., 1985	Ⅲ
611	48.5	-122.567	Carpenter et al., 1985	Ⅲ
612	38.367	-76.333	Carpenter et al., 1985	Ⅲ
613	44.8422	12.5388	Carpenter et al., 1985	Ⅲ
614	44.7305	12.4402	Carpenter et al., 1985	Ⅲ
615	48.492	-122.508	Carpenter et al., 1985	Ⅲ
616	48.867	-122.833	Carpenter et al., 1985	Ⅲ
617	43.35	4	Carpenter et al., 1985	Ⅲ
618	43.372	4.05505	Carpenter et al., 1985	Ⅲ
619	48.8	-122.833	Carpenter et al., 1985	Ⅲ
620	37.551	-122.722	Carpenter et al., 1985	Ⅲ
621	47.133	-122.733	Carpenter et al., 1985	Ⅲ
622	43.2534	4.81048	Carpenter et al., 1985	Ⅲ
623	37.444	-122.683	Carpenter et al., 1985	Ⅲ
624	42.4	-70.7	Carpenter et al., 1985	Ⅲ
625	37.206	-122.595	Carpenter et al., 1985	Ⅲ
626	48.467	-122.758	Carpenter et al., 1985	Ⅲ
627	-15.207	-75.332	Carpenter et al., 1985	Ⅲ
628	43.017	4.583	Carpenter et al., 1985	Ⅲ
629	43.0632	4.57317	Carpenter et al., 1985	Ⅲ
630	79.817	29.733	Carpenter et al., 1985	Ⅲ
631	47.933	-122.483	Carpenter et al., 1985	Ⅲ
632	47.4	-122.467	Chen et al., 2017	Ⅲ
633	43.217	3.783	Clough et al., 1997	Ⅲ
634	43.317	4.85	Cox et al., 2008	Ⅲ
635	40.667	1.017	Crusius J et al., 2004	Ⅲ
636	43.267	4.317	Crusius J et al., 2004	Ⅲ
637	48.8	-122.917	Crusius J et al., 2004	Ⅲ
638	42.967	3.383	Crusius J et al., 2004	Ⅲ
639	37.466	-122.83	Crusius J et al., 2004	Ⅲ
640	47.8	-122.817	Crusius J et al., 2004	Ⅲ
641	37.225	-76.098	Dellapenna et al., 1997	Ⅲ
642	34.729	137.208	Dellapenna et al., 1997	Ⅲ
643	45.7354	13.6005	Dellapenna et al., 1997	Ⅲ
644	47.683	-122.467	Dellapenna et al., 1997	Ⅲ
645	41.567	-71.358	Dellapenna et al., 1997	Ⅲ
646	41.1	-72.9	Dellapenna et al., 1997	Ⅲ
647	37.401	-76.086	Dellapenna et al., 1997	Ⅲ
648	41.9	-70.3	Hancock et al., 1999	Ⅲ
649	39.103	-76.333	Henderson et al., 1999	Ⅲ
650	43.217	4.85	Kim K H et al., 1988	Ⅲ
651	37.3723	-76.6498	Kniskern et al., 2003	Ⅲ
652	48.75	-122.5	Kniskern et al., 2003	Ⅲ
653	-36.717	149.933	Kumar et al., 2016	Ⅲ
654	34.073	12.462	Kumar et al., 2016	Ⅲ
655	53.2841	7.15824	Kumar et al., 2016	Ⅲ
656	40.967	1.067	Lewis et al., 2009	Ⅲ
657	46.9077	-124.392	Lewis et al., 2009	Ⅲ
658	37.469	-122.769	Lewis et al., 2009	Ⅲ
659	46.9774	-124.501	Lewis et al., 2009	Ⅲ
660	36.705	-121.89	Lewis et al., 2009	Ⅲ
661	46.1941	-124.439	Lewis et al., 2009	Ⅲ
662	42.9005	3.67273	Lewis et al., 2009	Ⅲ
663	48.033	-122.317	Lewis et al., 2009	Ⅲ
664	43.2	4.9	Lewis et al., 2009	Ⅲ
665	46.9231	-124.571	Lewis et al., 2009	Ⅲ
666	37.01	-122.635	Lewis et al., 2009	Ⅲ
667	75.3167	37.55	Lewis et al., 2009	Ⅲ
668	41.6	-70.4	Miralles et al., 2005	Ⅲ
669	41.3	-70.7	Miralles et al., 2005	Ⅲ
670	36.943	-122.201	Miralles et al., 2005	Ⅲ
671	48.65	-122.667	Miralles et al., 2005	Ⅲ
672	36.835	-121.864	Miralles et al., 2005	Ⅲ
673	42.85	3.417	Miralles et al., 2005	Ⅲ
674	43.2363	4.92364	Miralles et al., 2005	Ⅲ
675	46.1941	-124.439	Miralles et al., 2005	Ⅲ
676	47.8	-122.817	Miralles et al., 2005	Ⅲ
677	47.433	-122.517	Miralles et al., 2005	Ⅲ
678	-15.262	-75.392	Miralles et al., 2005	Ⅲ
679	47.8	-122.267	Miralles et al., 2005	Ⅲ
680	47.733	-122.833	Miralles et al., 2005	Ⅲ
681	47.483	-122.383	Miralles et al., 2005	Ⅲ
682	-38	145	Morford et al., 2009	Ⅲ
683	40.767	0.883	Nie et al., 2001	Ⅲ
684	48.238	-122.65	Nie et al., 2001	Ⅲ
685	48.492	-122.508	Nie et al., 2001	Ⅲ
686	37.256	-122.656	Nittrouer C A et al., 1984	Ⅲ
687	37.075	-122.552	Nittrouer C A et al., 1984	Ⅲ
688	43.15	4.667	Nittrouer C A et al., 1984	Ⅲ
689	43.167	4.833	Nittrouer C A et al., 1984	Ⅲ
690	77.9833	26.8333	Nittrouer C A et al., 1984	Ⅲ
691	43.7	-1.5575	Nittrouer C A et al., 1984	Ⅲ
692	42.4	-70.1	Nittrouer C A et al., 1984	Ⅲ
693	35.977	120.452	Wang, Y., et al., 2007	Ⅰ
694	40.5	0.717	Radakovitch et al., 1999	Ⅲ
695	48.867	-122.917	Radakovitch et al., 1999	Ⅲ
696	37.097	-122.451	Radakovitch et al., 1999	Ⅲ
697	43.1619	4.55891	Radakovitch et al., 1999	Ⅲ
698	47.8	-122.817	Radakovitch et al., 1999	Ⅲ
699	-12.052	-77.533	Radakovitch et al., 1999	Ⅲ
700	46.9321	-124.777	Radakovitch et al., 1999	Ⅲ
701	43	-70.317	Radakovitch et al., 1999	Ⅲ
702	47.4	-122.35	Radakovitch et al., 1999	Ⅲ
703	47.483	-122.383	Radakovitch et al., 1999	Ⅲ
704	48.683	-122.9	Shumchenia et al., 2010	Ⅲ
705	43.167	4.933	Simpson et al., 2006	Ⅲ
706	48.8847	-63.0661	Smith, J. N. & Schafer, C. T, 1999	Ⅲ
707	68	-168.833	Smith, J. N. & Schafer, C. T, 1999	Ⅲ
708	-23.013	-43.72	Smoak, J. M. & Patchineelam. S. R., 1999	Ⅲ
709	43.25	4.95	Tanaka, N. et al. 1991	Ⅲ
710	34.77	136.965	Lu, X.Q. & Matsumoto, E, 2009	Ⅲ
711	36.0933	120.292	Li, F., et al., 2007	Ⅰ
712	40.333	0.467	Lu, X.Q. & Matsumoto, E, 2009	Ⅲ
713	43.267	4.833	Zou, Z.Z. et al., 1991	Ⅲ
714	36.853	-122.061	Zou, Z.Z. et al., 1991	Ⅲ
715	48.467	-122.758	Zou, Z.Z. et al., 1991	Ⅲ
716	46.9774	-124.501	Zou, Z.Z. et al., 1991	Ⅲ
717	49.5499	-64.6344	Zou, Z.Z. et al., 1991	Ⅲ
718	47.8	-122.267	Zou, Z.Z. et al., 1991	Ⅲ
719	47.4	-122.467	Zou, Z.Z. et al., 1997	Ⅲ
720	48.9	-122.933	Zou, Z.Z. et al., 1997	Ⅲ
721	42.583	3.15	Zou, Z.Z. et al., 1997	Ⅲ
722	42.2	-70.4	Zou, Z.Z. et al., 1997	Ⅲ
723	36.1185	120.251	Li, F., et al., 2007	Ⅰ
724	40.483	-70.917	Zou, Z.Z. et al., 1997	Ⅲ
725	36.915	-122.225	Zou, Z.Z. et al., 1997	Ⅲ
726	43.233	4.833	Zou, Z.Z. et al., 1997	Ⅲ
727	37.014	-122.385	Zou, Z.Z. et al., 1997	Ⅲ
728	47.317	-122.483	Zou, Z.Z. et al., 1997	Ⅲ
729	48.517	-122.542	Kristensen, E et al., 2018	Ⅲ
730	43.2164	4.40403	Kristensen, E et al., 2018	Ⅲ
731	34.71	137.125	Tomasovych, A. et al, 2018	Ⅲ
732	48.8	-122.758	Tomasovych, A. et al, 2018	Ⅲ
733	43.233	4.633	Tomasovych, A. et al, 2018	Ⅲ
734	53.6396	0.069806	Andersen et al., 2000	Ⅲ
735	53.6371	0.066343	Andersen et al., 2000	Ⅲ
736	55.1404	8.56206	Andersen et al., 2000	Ⅲ
737	53.6415	0.069938	Andersen et al., 2000	Ⅲ
738	79.367	28.7	Carroll, J. et al., 2008	Ⅲ
739	-12.378	-77.485	Levin, L. A. et al., 2003	Ⅲ
740	78.2333	26.8333	Maiti, K. et al., 2010	Ⅲ
741	79.05	25.617	Carroll, J. et al., 2008	Ⅲ
742	36.0667	-75	Alperin, M. J.et al., 2002	Ⅲ
743	42.75	3.833	Zou, Z.Z. et al., 1997	Ⅲ
744	45.3177	29.4265	Begy, R. C., et al., 2018	Ⅴ
745	45.3244	29.4594	Begy, R. C., et al., 2019	Ⅴ
746	66.6673	68.542	Sayles, F. L., et al., 1997	Ⅴ
747	44.0169	9.96676	Delbono, I., et al., 2016	Ⅱ
748	44.0001	9.91689	Delbono, I., et al., 2016	Ⅲ
749	31.0025	122.067	Zhang R., et al., 2009	Ⅲ
750	31.1012	122.171	Zhang R., et al., 2009	Ⅴ
751	31.0002	122.2	Zhang R., et al., 2009	Ⅴ
752	31.0002	122.267	Zhang R., et al., 2009	Ⅲ
753	31.0003	122.336	Zhang R., et al., 2009	Ⅴ
754	31.0015	122.384	Zhang R., et al., 2009	Ⅲ
755	31.0007	122.434	Zhang R., et al., 2009	Ⅲ
756	31.0002	122.501	Zhang R., et al., 2009	Ⅲ
757	30.9345	122.5	Zhang R., et al., 2009	Ⅲ
758	30.841	122.502	Zhang R., et al., 2009	Ⅲ
759	22.05	113.05	Liu, Z., et al., 2010	Ⅴ
760	22.05	113.05	Liu, Z., et al., 2010	Ⅲ
761	22.0167	113.067	Liu, Z., et al., 2010	Ⅴ
762	22.0167	113.05	Liu, Z., et al., 2010	Ⅴ
763	22.0333	113.05	Liu, Z., et al., 2010	Ⅴ
764	22.4833	113.05	Liu, Z., et al., 2010	Ⅲ
765	22.0333	113.05	Liu, Z., et al., 2010	Ⅲ
766	22.0333	113.05	Liu, Z., et al., 2010	Ⅴ
767	24.4267	118.09	Li, D., 2009	Ⅲ
768	24.5736	118.186	Li, D., 2009	Ⅲ
769	29.3264	122.056	Zhang, Z., et al., 2005	Ⅲ
770	28.9794	121.766	Zhang, Z., et al., 2005	Ⅲ
771	28.6294	121.728	Zhang, Z., et al., 2005	Ⅲ
772	27.6722	120.936	Zhang, Z., et al., 2005	Ⅲ
773	36.1557	120.236	Wang, Y., et al., 2007	Ⅲ
774	36.1018	120.304	Li, F., et al., 2007	Ⅰ
775	38.6802	119.908	Zhao. G., et al., 2009	Ⅰ
776	38.8796	117.802	Zhao. G., et al., 2009	Ⅰ
777	38.8786	117.697	Zhao. G., et al., 2009	Ⅰ
778	36.019	120.259	Li, F., et al., 2007	Ⅳ
779	36.0033	120.35	Li, F., et al., 2007	Ⅳ
780	37.7088	119.363	Zhou. L., et al., 2016	Ⅴ
781	37.7986	119.41	Zhou. L., et al., 2016	Ⅲ
782	37.7053	119.545	Zhou. L., et al., 2016	Ⅲ
783	37.7016	119.726	Zhou. L., et al., 2016	Ⅲ
784	37.6968	119.908	Zhou. L., et al., 2016	Ⅲ
785	38.9442	118.074	Zhao. G., et al., 2009	Ⅲ
786	25.1665	122.336	Lin, S. , et al., 2002	Ⅰ
787	38.1775	117.84	Zhao. G., et al., 2009	Ⅲ
788	38.2088	117.923	Zhao. G., et al., 2009	Ⅲ
789	25.2356	122.407	Lin, S. , et al., 2002	Ⅰ
790	25.1454	122.397	Lin, S. , et al., 2002	Ⅰ
791	38.8118	117.659	Zhao. G., et al., 2009	Ⅲ
792	30.37	122.76	Zhao, Y. , et al., 2016	Ⅲ
793	28.23	122.15	Zhao, Y. , et al., 2016	Ⅲ
794	15.75	96.0833	Kuehl, S. A. , et al., 2019	Ⅲ
795	15.25	95.5333	Kuehl, S. A. , et al., 2019	Ⅲ
796	16.4167	94.0833	Kuehl, S. A. , et al., 2019	Ⅲ
797	15.0333	94.3833	Kuehl, S. A. , et al., 2019	Ⅲ
798	14.85	96.15	Kuehl, S. A. , et al., 2019	Ⅲ
799	14.9833	96.15	Kuehl, S. A. , et al., 2019	Ⅲ
800	15.05	97.4333	Kuehl, S. A. , et al., 2019	Ⅲ
801	15.8	96.75	Kuehl, S. A. , et al., 2019	Ⅲ
802	19.125	72.9483	Singhal, R., K., et al., 2016	Ⅲ
803	19.1389	72.9528	Singhal, R., K., et al., 2016	Ⅲ
804	19.1697	72.9639	Singhal, R., K., et al., 2016	Ⅲ
805	30.78	122.34	Wang. X., et al., 2013	Ⅲ
806	30.7	122.7	Wang. X., et al., 2013	Ⅲ
807	30.82	122.9	Wang. X., et al., 2013	Ⅲ
808	30.37	121.06	Wang. X., et al., 2013	Ⅲ
809	30.48	121.99	Wang. X., et al., 2013	Ⅲ
810	32.14	121.96	Wang. X., et al., 2013	Ⅲ
811	32.54	121.64	Wang. X., et al., 2013	Ⅲ
812	30.18	121.61	Wang. X., et al., 2013	Ⅲ
813	30.15	122.24	Wang. X., et al., 2013	Ⅲ
814	31.68	122.84	Wang. X., et al., 2013	Ⅲ
815	31.65	122.24	Wang. X., et al., 2013	Ⅲ
816	31.82	122.43	Wang. X., et al., 2013	Ⅲ
817	31.95	122.01	Wang. X., et al., 2013	Ⅲ
818	31.95	122.65	Wang. X., et al., 2013	Ⅲ
819	31.49	122.62	Wang. X., et al., 2013	Ⅲ
820	31.19	122.62	Wang. X., et al., 2013	Ⅲ
821	31.27	121.73	Duan. L., et al., 2005	Ⅲ
822	31.27	121.73	Duan. L., et al., 2005	Ⅲ
823	31.51	121.89	Duan. L., et al., 2005	Ⅴ
824	31.51	121.89	Duan. L., et al., 2005	Ⅲ
825	31.52	121.89	Duan. L., et al., 2005	Ⅲ
826	31.31	121.87	Duan. L., et al., 2005	Ⅲ
827	31.12	121.86	Duan. L., et al., 2005	Ⅲ
828	31.15	122.44	Duan. L., et al., 2005	Ⅴ
829	31.1	122.56	Duan. L., et al., 2005	Ⅲ
830	31.03	122.73	Duan. L., et al., 2005	Ⅲ
831	31.01	122.8	Duan. L., et al., 2005	Ⅴ
832	30.85	122.67	Xia. X., et al., 2004	Ⅲ
833	30.8	122.61	Xia. X., et al., 2004	Ⅲ
834	30.65	121.69	Xia. X., et al., 2004	Ⅲ
835	30.63	121.97	Xia. X., et al., 2004	Ⅲ
836	30.62	122.02	Xia. X., et al., 2004	Ⅲ
837	30.55	122.21	Xia. X., et al., 2004	Ⅲ
838	30.55	122.26	Xia. X., et al., 2004	Ⅲ
839	30.59	122.19	Xia. X., et al., 2004	Ⅲ
840	30.6	122.27	Xia. X., et al., 2004	Ⅲ
841	30.83	122.75	Yang. Z., et al., 2007	Ⅲ
842	31	122.62	Yang. Z., et al., 2007	Ⅲ
843	25.1935	122.273	Lin, S. , et al., 2002	Ⅲ
844	25.1124	122.467	Lin, S. , et al., 2002	Ⅰ
845	25.4731	123.311	Lin, S. , et al., 2002	Ⅰ
846	25.2987	123.084	Lin, S. , et al., 2002	Ⅰ
847	24.6733	-110.513	Shumilin, E. , et al., 2000	Ⅰ
848	27.335	-110.21	Shumilin, E. , et al., 2000	Ⅰ
849	25.3589	122.884	Lin, S. , et al., 2002	Ⅲ
850	25.9458	-111.295	Shumilin, E. , et al., 2000	Ⅰ
851	30.8192	122.415	Xia. X., et al., 1999	Ⅲ
852	30.2806	122.233	Xia. X., et al., 1999	Ⅲ
853	29.6483	122.017	Xia. X., et al., 1999	Ⅲ
854	29.0583	121.712	Xia. X., et al., 1999	Ⅲ
855	28.675	121.745	Xia. X., et al., 1999	Ⅲ
856	27.48	121.037	Xia. X., et al., 1999	Ⅲ
857	37.8787	121.167	Zhang. R., et al., 2009	Ⅲ
858	37.8888	121.914	Zhang. R., et al., 2009	Ⅲ
859	37.6969	122.833	Zhang. R., et al., 2009	Ⅲ
860	36.8636	121.965	Zhang. R., et al., 2009	Ⅲ
861	36.5203	122.444	Zhang. R., et al., 2009	Ⅲ
862	24.6733	-110.637	Shumilin, E. , et al., 2000	Ⅰ
863	-36.4517	-73.908	P.Muñoz et al., 2004	Ⅰ
864	25.1836	122.688	Lin, S. , et al., 2002	Ⅰ
865	34.756	136.666	Lim D, et al., 2007	Ⅰ
866	24.5833	-107.5	Ruiz-Fernandez, A. C. , & Hillaire-Marcel, C. 2009	Ⅲ
867	23.15	-106.333	Ruiz-Fernandez, A. C. , & Hillaire-Marcel, C. 2009	Ⅴ
868	25.6833	-108.883	Ruiz-Fernandez, A. C. , & Hillaire-Marcel, C. 2009	Ⅱ
869	3.5	-50	David A. D., et al.1995	Ⅲ
870	3.4	-50	David A. D., et al.1995	Ⅲ
871	3.2	-50.1	David A. D., et al.1995	Ⅴ
872	0.8	-48.9	Steven, A., et al., 1995	Ⅲ
873	2.9	-50.3	Steven, A., et al., 1995	Ⅲ
874	60.8833	5.16667	Jorunn, et al., 2010	Ⅲ
875	60.2833	5.1	Jorunn, et al., 2010	Ⅲ
876	69.893	18.8693	Jorunn, et al., 2010	Ⅲ
877	69.1691	19.309	Jorunn, et al., 2010	Ⅲ
878	68.3715	16.6519	Jorunn, et al., 2010	Ⅲ
879	68.3149	14.5463	Jorunn, et al., 2010	Ⅲ
880	70.4575	23.5714	Jorunn, et al., 2010	Ⅲ
881	70.6089	22.8653	Jorunn, et al., 2010	Ⅲ
882	70.9416	24.6585	Jorunn, et al., 2010	Ⅲ
883	71.1015	25.7253	Jorunn, et al., 2010	Ⅲ
884	70.0165	24.8321	Jorunn, et al., 2010	Ⅲ
885	78.0188	13.9667	Jorunn, et al., 2010	Ⅲ
886	69.2552	19.3595	Jorunn, et al., 2010	Ⅲ
887	68.8618	18.849	Jorunn, et al., 2010	Ⅲ
888	68.3368	14.4187	Jorunn, et al., 2010	Ⅲ
889	70.8351	24.5324	Jorunn, et al., 2010	Ⅲ
890	70.7398	25.2991	Jorunn, et al., 2010	Ⅲ
891	70.7398	23.0252	Jorunn, et al., 2010	Ⅲ
892	71.1177	25.5863	Jorunn, et al., 2010	Ⅲ
893	78.5975	16.5133	Jorunn, et al., 2010	Ⅲ
894	34.7578	119.337	Zhang. C., et al., 2008	Ⅱ
895	36.42	120.57	Liu, Z., et al., 2010	Ⅲ
896	36.43	120.58	Liu, Z., et al., 2010	Ⅲ
897	36.44	120.59	Liu, Z., et al., 2010	Ⅲ
898	36.46	120.61	Liu, Z., et al., 2010	Ⅲ
899	19.25	72.8333	Fernandes, L. , et al., 2011	Ⅱ
900	31.1762	122.852	Iseki, S. K. 2003	Ⅱ
901	35.4558	-5.41361	Damnati, B. , et al., 2013	Ⅱ
902	67.5	-172.4	Zou, et al., 2013	Ⅱ
903	3.83333	-51.0167	Kuehl, S. A. , 1982	Ⅱ
904	-21.6022	-41.007	Wanderley, C., et al., 2014	Ⅱ
905	-21.6358	-40.9981	Wanderley, C., et al., 2014	Ⅱ
906	-38.72	178.11	Miller, A. J. , & Kuehl, S. A. 2010	Ⅱ
907	8.64602	98.2161	Sakuna, D. , et al., 2012	Ⅱ
908	65.75	57.5	Tillman, P. K. , et al., 2013	Ⅱ
909	49.0333	-124.5	Thompson, J. A., et al., 1998	Ⅱ
910	55.9	-80.8	Kuzyk, Z. Z. A., et al., 2009	Ⅱ
911	34.7578	119.337	Zhang, C., et al., 2008	Ⅱ
912	36.42	120.57	Liu, Z., et al., 2010	Ⅴ
913	36.43	120.58	Liu, Z., et al., 2010	Ⅴ
914	36.44	120.59	Liu, Z., et al., 2010	Ⅴ
915	36.46	120.61	Liu, Z., et al., 2010	Ⅴ
916	31.91	122.501	Sun, X. , et al., 2017	Ⅴ
917	31.1542	122.995	Sun, X. , et al., 2017	Ⅴ
918	31.5	122.4	Gao J et al., 2017	Ⅴ
919	31.4	122.4	Gao J et al., 2017	Ⅴ
920	29.5	122.2	Gao J et al., 2017	Ⅴ
921	29.4	122.1	Gao J et al., 2017	Ⅴ
922	29.1	122	Gao J et al., 2017	Ⅴ
923	29.7591	122.906	Liu, J. P. , et al., 2006	Ⅴ
924	27.042	120.598	Liu, J. P. , et al., 2006	Ⅴ
925	25.9069	120.123	Liu, J. P. , et al., 2006	Ⅴ
926	29.7067	-95.0633	Yeager, K. M. , et al., 2007	Ⅴ
927	29.7133	-94.9933	Yeager, K. M. , et al., 2007	Ⅴ
928	66.6167	-163.005	Baskaran, M. , & Naidu, A. S. 1995	Ⅴ
929	-31.0333	31.5	Chen, Z. , et al., 2010	Ⅴ
930	-31	31.5333	Chen, Z. , et al., 2010	Ⅴ
931	21.202	90.229	Suckow, A. , et al., 2001	Ⅴ
932	21.163	90.219	Suckow, A. , et al., 2001	Ⅴ
933	21.012	90.667	Suckow, A. , et al., 2001	Ⅴ
934	2.39133	101.975	Suckow, A. , et al., 2001	Ⅴ
935	2.37933	101.971	Suckow, A. , et al., 2001	Ⅴ
936	25.3342	122.355	Chung, Y., et al., 1995	Ⅱ
937	25.4972	122.501	Chung, Y., et al., 1995	Ⅱ
938	21.551	112.479	Xu, D., et al., 2014	Ⅱ
939	30.4642	123.135	Iseki, S. K. 2003	Ⅱ
940	8.646	98.2161	Sakuna, D., et al., 2012	Ⅱ
941	8.801	104.561	Xue, Z., et al., 2010	Ⅱ
942	35.1893	139.756	Kato, Y., et al., 2003	Ⅱ
943	-4.7953	136.848	Brunskill, G. J., et al., 2004	Ⅱ
944	3.8333	-51.0167	Kuehl, S. A., et al., 1982	Ⅱ
945	34.7578	119.337	Li, F., et al., 2006	Ⅳ
946	37.6961	121.25	Li, F., et al., 2006	Ⅳ
947	37.5267	122	Li, F., et al., 2006	Ⅳ
948	7.4117	116.782	Mahmood, Z., et al., 2011	Ⅳ
949	38.92	121.81	Du, J. , et al., 2019	Ⅳ
950	22.68	114.54	Yang, W. , et al., 2018	Ⅳ
951	31	122.5	Gao J et al., 2017	Ⅳ
952	29.5076	122.331	CA Huh, & Chen, H. Y., 1999	Ⅳ
953	35.5077	139.832	Lu X et al., 2005	Ⅳ
954	43.7	-1.5667	Bourrin, F. , et al., 2007	Ⅳ
955	42.7	-3.25	Bourrin, F. , et al., 2007	Ⅳ
956	32.0194	-80.9069	ED Goldberg, et al., 2002	Ⅳ
957	22.2	-80.4658	A, Alonso Hernandez , et al. 2006	Ⅳ
958	-21.5971	-41.0022	Wanderley C et al., 2014	Ⅳ
959	-6.9028	110.489	Gemilang W A et al., 2020	Ⅳ
960	-6.9083	110.499	Gemilang W A et al., 2020	Ⅳ
961	-6.8639	110.349	Gemilang W A et al., 2020	Ⅳ
962	-6.8583	110.518	Gemilang W A et al., 2020	Ⅳ
963	-8.25	145.8	Muhammad, Zahid , et al., 2008	Ⅳ
964	55.9	-80.8	Zou, Zak , et al., 2009	Ⅴ
1074	1.2883	-48.442	Neves, P. A. , et al., 2014	Ⅲ
1075	1.3	-48.9	Neves, P. A. , et al., 2014	Ⅲ
1076	1.3036	-48.4322	Neves, P. A. , et al., 2014	Ⅲ
1077	1.4771	-48.4533	Neves, P. A. , et al., 2014	Ⅲ
1078	2.9	-50.9	Neves, P. A. , et al., 2014	Ⅲ
1079	3	-50.8	Neves, P. A. , et al., 2014	Ⅲ
1080	3.1	-49.8	Neves, P. A. , et al., 2014	Ⅲ
1081	4.2	-51	Neves, P. A. , et al., 2014	Ⅲ
965	-41.4167	147.783	Schmidt, S. , & De Deckker, P., 2015	Ⅰ
966	-42.7667	144.8	Schmidt, S. , & De Deckker, P., 2015	Ⅰ
967	-28.0833	154.017	Schmidt, S. , & De Deckker, P., 2015	Ⅰ
968	-32.2833	114.55	Schmidt, S. , & De Deckker, P., 2015	Ⅰ
969	-32.0152	115.809	Schmidt, S. , & De Deckker, P., 2015	Ⅰ
970	-42.5827	-74.8368	P. Muñoz., et al., 2004	Ⅰ
971	-42.5443	-75.0183	P. Muñoz., et al., 2004	Ⅰ
972	-12.5417	-77.4933	P. Muñoz., et al., 2004	Ⅰ
973	-12.5467	-77.58	P. Muñoz., et al., 2004	Ⅰ
974	10.3783	-78.5183	Kim, K. H. , & Burnett, W. C., 1988	Ⅰ
975	10.5	-64.6667	Kim, K. H. , & Burnett, W. C., 1988	Ⅰ
976	15.53	73.19	Shah, Chinmay , et al., 2020	Ⅰ
977	19.8	-94.63	Bosman, Samantha H. , et al., 2020	Ⅰ
978	21.9	113.9	Wu, L., et al., 1987	Ⅰ
979	23.05	-106.717	Oc, A , et al., 2019	Ⅰ
980	22.9	-106.9	Oc, A , et al., 2019	Ⅰ
981	24.8182	122.542	Chung, Y., & Chang, W. C., 1995	Ⅰ
982	24.8433	122.357	Huh, C. A., et al., 2006	Ⅰ
983	25.145	122.572	Huh, C. A., et al., 2006	Ⅰ
984	25.1836	122.688	Huh, C. A., et al., 2006	Ⅰ
985	25.1836	122.86	Huh, C. A., et al., 2006	Ⅰ
986	25.3364	123.223	Huh, C. A., et al., 2006	Ⅰ
987	25.0251	122.699	Huh, C. A., et al., 2006	Ⅰ
988	25.0502	122.875	Huh, C. A., et al., 2006	Ⅰ
989	24.9922	122.962	Huh, C. A., et al., 2006	Ⅰ
990	25.0173	123.028	Huh, C. A., et al., 2006	Ⅰ
991	25.0193	123.195	Huh, C. A., et al., 2006	Ⅰ
992	24.764	122.423	Huh, C. A., et al., 2006	Ⅰ
993	24.8182	122.542	Huh, C. A., et al., 2006	Ⅰ
994	24.7776	122.777	Huh, C. A., et al., 2006	Ⅰ
995	24.677	122.867	Huh, C. A., et al., 2006	Ⅰ
996	24.6751	123.361	Huh, C. A., et al., 2006	Ⅰ
997	24.9907	122.671	Huh, C. A., et al., 2006	Ⅰ
998	25.0986	122.463	Huh, C. A., et al., 2006	Ⅰ
999	35.4633	-5.39	Damnati, B., et al., 2013	Ⅰ
1000	35.5467	139.919	Lu X et al., 2005	Ⅰ
1001	34.6633	136.754	Lu X et al., 2005	Ⅰ
1002	36.2078	-118.167	Dull, R.A. 1999	Ⅰ
1003	36.2092	-118.2	Dull, R.A. 1999	Ⅰ
1004	36.0333	-10.5833	Garcia‐Orellana, J., et al., 2006	Ⅰ
1005	36.9333	-9.75	Garcia‐Orellana, J., et al., 2006	Ⅰ
1006	37.0167	-10.1833	Garcia‐Orellana, J., et al., 2006	Ⅰ
1007	37.5	-11.0333	Garcia‐Orellana, J., et al., 2006	Ⅰ
1008	38.0083	-9.5817	R. García. Et al., 2010	Ⅰ
1009	38.1067	-10.005	R. García. Et al., 2010	Ⅰ
1010	38.2417	-9.5833	R. García. Et al., 2010	Ⅰ
1011	38.25	-9.3317	R. García. Et al., 2010	Ⅰ
1012	38.2733	-9.15	R. García. Et al., 2010	Ⅰ
1013	38.0533	122.2	Qi J et al., 2004	Ⅰ
1014	41.2167	-2.05	J.A. Sanchez-Cabeza, et al., 1999	Ⅰ
1015	43.4111	7.8605	Martin, J. , et al., 2009	Ⅰ
1016	47.1983	-8.6717	Van Weering, T. C., et al., 1998	Ⅰ
1017	47.5	-8.5833	Van Weering, T. C., et al., 1998	Ⅰ
1018	47.6833	-8.2933	Van Weering, T. C., et al., 1998	Ⅰ
1019	47.7	-8.2833	Van Weering, T. C., et al., 1998	Ⅰ
1020	48.5883	-13.34	Van Weering, T. C., et al., 1998	Ⅰ
1021	48.675	-12.9133	Van Weering, T. C., et al., 1998	Ⅰ
1022	48.83	-13.6583	Van Weering, T. C., et al., 1998	Ⅰ
1023	48.835	-12.665	Van Weering, T. C., et al., 1998	Ⅰ
1024	48.8417	-12.7483	Van Weering, T. C., et al., 1998	Ⅰ
1025	48.85	-12.75	Van Weering, T. C., et al., 1998	Ⅰ
1026	48.865	-12.645	Van Weering, T. C., et al., 1998	Ⅰ
1027	48.8667	-12.65	Van Weering, T. C., et al., 1998	Ⅰ
1028	48.9167	-11.835	Van Weering, T. C., et al., 1998	Ⅰ
1029	48.9983	-13.2117	Van Weering, T. C., et al., 1998	Ⅰ
1030	49.0333	-13.7	Van Weering, T. C., et al., 1998	Ⅰ
1031	49.0767	-11.74	Van Weering, T. C., et al., 1998	Ⅰ
1032	49.0867	-13.435	Van Weering, T. C., et al., 1998	Ⅰ
1033	49.15	-13.0833	Van Weering, T. C., et al., 1998	Ⅰ
1034	49.1517	-13.09	Van Weering, T. C., et al., 1998	Ⅰ
1035	49.1583	-13.085	Van Weering, T. C., et al., 1998	Ⅰ
1036	49.16	-12.99	Van Weering, T. C., et al., 1998	Ⅰ
1037	49.1667	-12.9833	Van Weering, T. C., et al., 1998	Ⅰ
1038	49.1833	-12.8167	Van Weering, T. C., et al., 1998	Ⅰ
1039	49.1867	-12.82	Van Weering, T. C., et al., 1998	Ⅰ
1040	49.19	-12.74	Van Weering, T. C., et al., 1998	Ⅰ
1041	49.365	-11.7983	Van Weering, T. C., et al., 1998	Ⅰ
1042	49.3667	-11.8017	Van Weering, T. C., et al., 1998	Ⅰ
1043	49.385	-11.6383	Van Weering, T. C., et al., 1998	Ⅰ
1044	49.505	-13.4383	Van Weering, T. C., et al., 1998	Ⅰ
1045	49.9933	-12.5183	Van Weering, T. C., et al., 1998	Ⅰ
1046	65.9167	-64.7167	Christ, A. J., et al., 2015	Ⅰ
1047	71.2	-145.1	Zou, et al., 2013	Ⅰ
1048	71.2	-148.1	Zou, et al., 2013	Ⅰ
1049	62.2	-178.1	Zou, et al., 2013	Ⅰ
1050	68.19	-102.2	Zou, et al., 2013	Ⅰ
1051	71.2	-98.1	Zou, et al., 2013	Ⅰ
1052	74.1	-98.1	Zou, et al., 2013	Ⅰ
1053	76	19.6667	Sarin, M. M. , et al., 1994	Ⅰ
1054	76.8	15.7333	Sarin, M. M. , et al., 1994	Ⅰ
1055	76.9167	13	Sarin, M. M. , et al., 1994	Ⅰ
1056	81.6	14.6	Sarin, M. M. , et al., 1994	Ⅰ
1057	82.3	17.5	Sarin, M. M. , et al., 1994	Ⅰ
1058	86.3	18.8	Sarin, M. M. , et al., 1994	Ⅰ
1059	-36.557	-73.6742	P.Muñoz et al., 2004	Ⅲ
1060	-36.4917	-76.8333	P.Muñoz et al., 2004	Ⅲ
1061	-36.4665	-73.7747	P.Muñoz et al., 2004	Ⅲ
1062	-27.65	154.033	Sanders C J et al., 2016	Ⅲ
1063	-23.6	150.867	Sanders C J et al., 2016	Ⅲ
1064	-22.8003	-70.6118	Godoy J M et al., 2012	Ⅲ
1065	21.48	109.76	Xia P et al., 2017	Ⅲ
1066	-34.7667	119.65	Schmidt, S. , & De Deckker, P., 2015	Ⅲ
1067	-34.6833	122.683	Schmidt, S. , & De Deckker, P., 2015	Ⅲ
1068	0.0017	-51.0603	Neves, P. A. , et al., 2014	Ⅲ
1069	0.1944	-50.6203	Neves, P. A. , et al., 2014	Ⅲ
1070	0.8	-48.9	Neves, P. A. , et al., 2014	Ⅲ
1071	0.9036	-50.0003	Neves, P. A. , et al., 2014	Ⅲ
1072	1	-50	Neves, P. A. , et al., 2014	Ⅲ
1073	1	-48.5	Neves, P. A. , et al., 2014	Ⅲ
1082	-12.0517	-77.5333	Kim, K. H. , & Burnett, W. C. , 1988	Ⅲ
1083	-15.1027	-75.7015	Kim, K. H. , & Burnett, W. C. , 1988	Ⅲ
1084	-12.0833	-77.6583	Kim, K. H. , & Burnett, W. C. , 1988	Ⅲ
1085	-15.2617	-75.3917	Kim, K. H. , & Burnett, W. C. , 1988	Ⅲ
1086	-15.2067	-75.3317	Kim, K. H. , & Burnett, W. C. , 1988	Ⅲ
1087	-14.6483	-76.1717	Sanders, C. J., et al., 2010	Ⅲ
1088	14.9437	-75.6135	Sanders, C. J., et al., 2010	Ⅲ
1089	15.0372	109.15	Szczuciński, W., et al., 2009	Ⅲ
1090	15.0972	108.963	Szczuciński, W., et al., 2009	Ⅲ
1091	22.9	-106.9	Ontiveros-Cuadras, J. F., et al., 2019	Ⅲ
1092	55.4077	-78	Hülse, P., & Bentley Sr, S. J. 2012	Ⅲ
1093	55.2994	-77.8972	Hülse, P., & Bentley Sr, S. J. 2012	Ⅲ

## Sheet: Fig.2
FID	Latitude	Longitude	References	SMl	relative sea level rise rate	tropical cyclone effects	mean annual precipation	water depth	mean tidal range	sediment accumulation rate	total suspended matter	bottom stress	river discharge（km^3/a）	chl(milligram m-3)	primary productivity（mg m-2 day）	sediment load
0	10.3333	101.75	A, Kanitha Srisuksawad , et al, 1997	4	4.94306	0	17.79	-66	1.24409	10	0.46451	684.979	0	0.1649	341.633	0
1	13.3333	100.667	A, Kanitha Srisuksawad , et al, 1997	5	6.0982	0	2.44	-15	2.36481	10	17.5221	896.408	32.1	5.0124	2605.25	0.1
2	13.0333	100.517	A, Kanitha Srisuksawad , et al, 1997	10	6.0982	1	2.44	-16	2.10061	10	3.37213	879.177	29.4	1.5909	1420.83	0
3	12.75	100.5	A, Kanitha Srisuksawad , et al, 1997	4	6.0982	1	0.71	-23	1.77689	10	2.108	812.523	24.5	0.809	962.273	0
4	12.6	100.5	A, Kanitha Srisuksawad , et al, 1997	2	6.0982	1.34483	0.71	-21	1.77689	10	2.108	773.365	18.4	0.6275	827.334	0
5	11.9167	100.333	A, Kanitha Srisuksawad , et al, 1997	0	4.67673	1.48372	10.12	-26	1.33642	10	3.97747	618.157	0.4	0.3805	599.314	0
6	11.1667	99.9167	A, Kanitha Srisuksawad , et al, 1997	0	4.67673	1.08182	10.12	-47	1.21551	10	1.88596	458.764	0	0.265	464.145	0
7	9.83333	99.5833	A, Kanitha Srisuksawad , et al, 1997	0	2.49406	1	17.79	-22	1.43172	12	3.3466	434.245	1	0.6036	770.075	0
8	7.75	101.25	A, Kanitha Srisuksawad , et al, 1997	1	3.19601	0	309.51	-47	0.520783	12	12.0569	824.212	0	0.2029	392.978	0
9	9.25	101.75	A, Kanitha Srisuksawad , et al, 1997	4	2.99406	0	0.92	-63	0.930001	10	2.91611	999.653	0	0.1671	344.954	0
10	8.01667	101.633	A, Kanitha Srisuksawad , et al, 1997	10	3.19601	0	309.51	-52	0.64835	12	6.53038	1008.64	0	0.1786	363.316	0
11	7.58333	103	A, Kanitha Srisuksawad , et al, 1997	0	3.4681	0	309.51	-56	1.29902	7.7	9.2751	1588.58	0	0.239	420.811	0
12	-44.8232	-72.9337	Aalto R et al., 2003	0	0.269204	0	193.74	-82	3.39589	3	0.33765	827.993	45.3	4.742	1051.51	0.1
13	-44.3562	-72.5803	Aalto R et al., 2003	5	0.269204	0	193.74	24	3.39589	3	0.33765	1703.58	29.4	4.3627	1016.38	0.1
14	57.162	-135.357	Addison J A et al., 2013	2	-12.5452	0	195.5	-129	2.66166	1.42	0.3707	129.938	0.1	2.7528	697.356	0.3
15	56.965	-135.368	Addison J A et al., 2013	29	-12.5452	0	301.84	-3	2.66166	1.42	0.3707	141.711	1.3	2.5873	687.485	0.1
16	-17.7574	-39.21	Angeli J et al., 2016	25	1.81889	0	236.62	-2	2.22159	8.8	12.4226	719.306	3.3	1.1844	1082.19	0.1
17	-17.7507	-39.2184	Angeli J et al., 2016	6	1.81889	0	236.62	0	2.22159	8.8	12.4226	719.756	3.3	1.1844	1082.19	0.2
18	-17.7378	-39.2642	Angeli J et al., 2016	25	1.81889	0	236.62	-3	2.22159	8.8	12.4226	723.478	3.3	1.264	1115.41	0.4
19	71.87	-168.257	Baskaran M and Naidu A S, 1995	6.5	2.63162	0	3.11	-50	0.220589	1.42	5.76006	32.1921	0	0.5928	201.197	0
20	72.5183	-164.133	Baskaran M and Naidu A S, 1995	0	10.7453	0	1.7	-49	0.202044	1.42	17.0756	27.4098	0	0.7684	232.136	0
21	71.2033	-164.2	Baskaran M and Naidu A S, 1995	4	10.7453	0	3.11	-41	0.202044	1.42	17.0756	13.3344	0	0.8203	251.647	0
22	72.6267	-167.075	Baskaran M and Naidu A S, 1995	3	2.63162	0	1.7	-54	0.220589	1.42	5.76006	35.0725	0	0.5889	187.195	0
23	70.7	-167.382	Baskaran M and Naidu A S, 1995	10	10.7453	0	3.35	-53	0.220589	1.42	5.76006	15.545	0	0.6162	199.922	0
24	70.2783	-167.905	Baskaran M and Naidu A S, 1995	5	10.7453	0	3.35	-45	0.234702	1.42	9.42065	13.0018	0	0.6199	206.534	0
25	67.0383	-165.745	Baskaran M and Naidu A S, 1995	8	10.7453	0	29.08	-25	0.49159	1.42	8.42827	25.3632	19.8	0.9919	312.738	0
26	71.4833	-165.117	Baskaran M and Naidu A S, 1995	2	10.7453	0	3.11	-43	0.208978	1.42	8.18545	20.4255	0	0.7715	249.729	0
27	45.1356	29.341	Berdy R-C et al., 2018	0	2.6801	0	25.72	-2.7	0.033698	3.5	12.7929	5.72991	212.3	11.454	2530.4	49
28	45.2966	29.3427	Berdy R-C et al., 2018	0	2.6801	0	25.72	-2.5	0.033698	3.5	12.7929	5.7023	209.4	9.469	1770.1	51
29	45.0787	29.2628	Berdy R-C et al., 2018	13	2.6801	0	25.72	-2.5	0.033698	3.5	12.7929	6.05084	200.3	11.454	2530.4	57
30	45.327	29.4506	Berdy R-C et al., 2018	24	2.6801	0	25.72	-1.7	0.033698	3.5	12.7929	5.22164	210.7	9.0474	1770.1	52
31	58.6	-136.47	Bergquist J, 2008	0	-12.5452	0	153.55	-100	2.62167	1.42	0.37583	229.052	0.3	1.1923	419.414	1.2
32	58.89	-136.83	Bergquist J, 2008	7	-12.5855	0	153.55	-136	2.62167	1.42	0.37583	201.928	3.2	0.4727	227.642	2.3
33	59.04	-137.05	Bergquist J,2008	0	-12.5855	0	23.59	-177	2.62167	1.42	0.37583	165.791	4.3	0.3583	184.733	3.5
34	27.6971	-80.7083	Bernner M, et al. 2001	22	3.67834	7.13842	8.64	-7	0.75532	7.34	2.46713	127.012	0	2.0612	1458.43	0.1
35	27.6849	-80.7275	Bernner M, et al. 2001	15	3.67834	7.11101	8.64	-7	0.75532	7.34	2.46713	126.854	0	2.0612	1458.43	0.1
36	27.6966	-80.681	Bernner M, et al. 2001	21	3.67834	7.17014	8.64	-8	0.75532	7.34	2.46713	125.475	0	2.0612	1458.43	0.1
37	27.6567	-80.6661	Bernner M, et al. 2001	15	3.67834	7.21938	8.64	-7	0.75532	7.34	2.46713	120.758	0	2.0612	1458.43	0.1
38	27.6936	-80.7358	Bernner M, et al. 2001	3	3.67834	7.09594	8.64	-8	0.75532	7.34	2.46713	128.178	0	2.0612	1458.43	0.1
39	27.694	-80.7246	Bernner M, et al. 2001	20	3.67834	7.11836	8.64	-8	0.75532	7.34	2.46713	127.596	0	2.0612	1458.43	0.1
40	27.6954	-80.7036	Bernner M, et al. 2001	30	3.67834	7.15254	8.64	-7	0.75532	7.34	2.46713	126.582	0	2.0612	1458.43	0.1
41	27.6801	-80.7234	Bernner M, et al. 2001	16	3.67834	7.13188	8.64	-7	0.75532	7.34	2.46713	126.15	0	2.0612	1458.43	0.1
42	27.6133	-80.6867	Bernner M, et al. 2001	5	3.67834	7.22252	8.64	-9	0.75532	7.34	2.46713	117.524	0	2.0612	1458.43	0.1
43	27.9506	-80.7795	Bernner M, et al. 2001	25	3.67834	6.83478	8.64	-7	0.766165	7.34	2.97354	162.871	0	2.2946	1570.7	0.1
44	27.8702	-80.7804	Bernner M, et al. 2001	5	3.67834	6.93841	8.64	-9	0.766165	7.34	2.97354	152.068	0	2.2946	1570.7	0.1
45	46.4	-124.1	Boldt K V et al., 2013	25	1.31021	0	352.92	-14	2.30424	1.6	4.10127	224.49	230	5.6583	1353.57	0
46	-23.6	150.867	Bostock H C et al., 2007	13	3.05805	6.01887	78.97	-3	3.17066	1.3	4.75315	4133.1	9.8	2.0753	1391.07	1.2
47	50.04	-66.535	Boyer-Villemaire U et al., 2013	2	-0.235392	1.02532	65.16	-100	2.8897	2	2.71881	168.891	9.8	2.5423	746.452	0
48	50.09	-66.368	Boyer-Villemaire U et al., 2013	0	-0.235392	1	65.16	-87	1.80262	2	2.13678	176.708	11.4	3.2261	833.956	0
49	-8.16667	144.75	Brunskill G J et al., 2003	55	1.96338	0	223.04	-73	2.57663	1.5	15.5276	1899.26	32.5	1.275	1195.55	2.8
50	-8.5	143.75	Brunskill G J et al., 2003	16	0.233221	0	271.28	-7	3.26082	1.5	17.5623	4202.53	34.2	2.4358	1699.3	48
51	-8.16667	144.333	Brunskill G J et al., 2003	20	1.9754	0	223.04	-18	2.57663	1.5	15.5276	2550.28	45.6	2.0852	1601.63	14
52	-4.85767	136.957	Brunskill G J et al., 2004	11	0.726458	0	285.87	7	1.84742	6.3	15.1023	3968.54	0	2.6138	1803.73	8
53	-4.79533	136.848	Brunskill G J et al., 2004	4	0.726458	0	285.87	-16	1.84742	6.3	15.1023	4094.91	0	2.6138	1803.73	2.4
54	-4.8735	136.975	Brunskill G J et al., 2004	4	0.726458	0	285.87	-23	1.84742	6.3	15.1023	3945.63	0	3.2136	2062.36	7
55	-4.83733	136.966	Brunskill G J et al., 2004	7	0.726458	0	285.87	-26	1.84742	6.3	15.1023	3956.58	0	2.6138	1803.73	12
56	-39.5	176.867	C Chagué-Goff et al., 2000	12	2.33702	1.27053	71.12	-3	1.48986	3.3	3.946	60.3209	0.5	1.3416	642.191	0.6
57	22.0833	-80.4717	C.M.Alonso-Hernandez et al., 2005	25	3.80875	7.45378	36.74	-31	0.293115	2.4	1.78563	351.526	0.1	0.2289	335.765	0.2
58	22.2	-80.4642	C.M.Alonso-Hernandez et al., 2005	30	3.80875	7.57075	36.74	-33	0.293115	2.4	1.78563	410.803	0.1	0.2781	335.765	0.2
59	22.2	-80.4658	C.M.Alonso-Hernandez et al., 2005	38	3.80875	7.5717	36.74	-33	0.293115	2.4	1.78563	410.087	0.1	0.2781	335.765	0.2
60	27.518	121.774	CA Huh et al., 1999	10	1.7732	9.93431	18.63	-66	4.17794	18.5	29.7143	4104.97	7.5	1.0494	726.68	0
61	26.51	121.005	CA Huh et al., 1999	20	0.925088	9.53535	17.68	-60	4.51151	18.5	19.8624	5812.59	0	0.787	621.973	0
62	29.5076	122.331	CA Huh et al., 1999	25	2.18105	9.95479	23.49	-13	3.74218	15	33.029	7370.2	850	2.9963	1305.45	0
63	38.2167	-8.98333	Carlos R et al., 1998	5.2	1.65285	1	104.59	-135	2.30891	5.5	2.43811	70.7729	0	0.7206	545.159	0
64	43.4167	4.83333	Charmasson S and Bouisset P, 1998	10	1.554	0	35.47	1	0.062692	9.8	11.6215	0.62794	54.2	1.3974	828.99	1.5
65	24.4049	119.97	Chih-An H et al., 2011	0	0.787523	10	8.49	-51	3.39735	18.5	9.35446	3037.46	0.2	0.6254	613.642	0
66	25.1635	120.488	Chih-An H et al., 2011	0	0.787523	10	19.17	-62	3.04771	18.5	4.1105	4219.06	0	0.6633	586.238	0
67	24.8175	120.475	Chih-An H et al., 2011	0	0.787523	10	8.49	-56	3.49326	18.5	4.33262	3425.11	0	0.5776	557.693	0
68	24.5047	120.456	Chih-An H et al., 2011	0	0.787523	10	8.49	-55	3.58703	18.5	5.54348	2931.03	0.4	0.631	634.711	0
69	24.3916	120.305	Chih-An H et al., 2011	0	0.787523	10	8.49	-49	3.58703	18.5	5.54348	2865.21	0.3	0.6498	652.637	0
70	25.2634	120.351	Chih-An H et al., 2011	0	0.787523	10	19.17	-56	4.66908	18.5	12.2615	4360.32	0	0.7882	652.609	0
71	25.6028	120.475	Chih-An H et al., 2011	0	0.787523	9.97368	19.17	-64	4.66908	18.5	12.2615	5249.36	0	0.8407	666.747	0
72	25.8357	120.147	Chih-An H et al., 2011	0	0.787523	9.71335	19.17	-18	4.66908	18.5	12.2615	5687.95	0	1.4717	954.065	0
73	26.1351	120.075	Chih-An H et al., 2011	0	0.787523	9.44225	17.68	-39	4.67542	18.5	14.8092	6415.39	0	1.9527	1142.2	0
74	26.3747	120.193	Chih-An H et al., 2011	0	0.787523	9.20251	17.68	-29	4.83973	18.5	7.9756	6753.41	0	1.9891	1136.22	0
75	27.1932	120.875	Chih-An H et al., 2011	0	0.925088	8.93609	15.13	-27	4.11569	18.5	25.4296	5743.45	3.1	2.2167	1174.17	0
76	-65.9167	-64.7167	Christ A J et al., 2015	0	-0.802521	0	10	-435	1.16333	3	0.29005	35.2385	0	0.342	106.424	0.2
77	-14.6483	-76.1717	Christ A J et al., 2015	1	-4.12293	0	12.39	-174	0.766707	5.8	5.00654	9.35626	0	2.2076	1175.66	0
78	-14.9437	-75.6135	Christian J et al., 2010	3	-4.12293	0	12.39	-95	0.766707	5.8	5.00654	9.8572	0	2.3346	1216.36	0.3
79	24.6578	122.655	Chung Y et al., 1995	0	0.157096	10	174.97	-665	0.94142	15	0.47226	3647.32	0	0.1119	208.182	0
80	25.4972	122.501	Chung Y et al., 1995	6	0.157096	10	61.9	-440	0.841885	15	0.47968	4446.12	0	0.2516	351.165	0
81	42.8	-70.5	Crusius J et al., 2004	2	2.53146	7.42175	125.41	-97	4.51343	5.3	0.94511	787.714	0	2.1307	786.308	0
82	42.2	-70.4	Crusius J et al., 2004	3	2.22005	7.90335	125.41	-62	4.39701	3.8	1.6961	2189.98	0.2	1.8324	725.51	0
83	41.9	-70.25	Crusius J et al., 2004	5	2.34975	7.91614	118.03	-30	3.86071	4.5	2.60985	3249.31	0	2.5696	885.286	0
84	41.7	-70.4	Crusius J et al., 2004	4	2.34975	7.91871	118.03	42	1.22949	3.21732	2.27796	3265.33	0.1	4.7698	1313.89	0
85	42.35	-70.6	Crusius J et al., 2004	5	2.2715	7.75924	125.41	-66	4.45976	5.4	1.79401	1587.54	3.6	2.1419	804.35	0
86	42.45	-70.6	Crusius J et al., 2004	5	2.52726	7.68707	125.41	-79	4.51343	5.4	0.76529	1372.89	3.5	2.2384	822.21	0
87	24.8749	-110.551	Cuellar-Martinez T et al., 2019	11	0.505358	4.58794	14.93	-16	1.24513	4.4	0.3675	55.743	0	1.2935	1025.21	0.1
88	30.45	-116	Cuellar-Martinez T et al., 2019	0	2.1414	1	26.06	5	1.413	8.6	1.92324	99.772	0	3.1931	1301.17	0.4
89	51.5	0.8	Cundy A B et al., 2007	42	1.94602	0	42.18	-11	5.23346	5.5	15.6663	13507.4	3.2	4.8342	1152.98	0
90	49.5	0.2	Cundy A B et al., 2007	13	2.79888	0	93.43	4	6.08823	5.5	6.1882	12438.1	0	3.2356	1071.02	0.4
91	3.5	42.4667	David A. Dukat et al.1995	10	3.01834	0	37.69	208	1.45214	5	5.19783	3.06	0	0.4616	838.311	17
92	44.0168	9.8336	Delbono I et al., 2016	14	3.56768	0	146.96	-26	0.111187	9.8	4.0229	2.67914	0	0.591	420.111	0
93	43.9835	10.0002	Delbono I et al., 2016	5	3.56768	0	129.01	-19	0.111187	9.8	4.0229	2.63579	0	0.6613	437.731	0.1
94	44.0002	9.81679	Delbono I et al., 2016	6	3.56768	0	146.96	-37	0.111187	9.8	4.0229	2.70209	0	0.4924	367.198	0
95	44.0501	9.73354	Delbono I et al., 2016	10	3.56768	0	146.96	-58	0.111187	9.8	4.0229	2.68773	0	0.4193	318.098	0
96	44.1002	9.93339	Delbono I et al., 2016	9	3.56768	0	146.96	-15	0.111187	9.8	4.0229	2.56863	0	0.9588	620.191	0.7
97	26.5	-110	Demaster D J et al., 1987	4	1.25601	4.43646	12.03	-629	1.26102	4.4	8.0802	98.6152	1.2	0.7316	689.827	0
98	22.9236	-80.0028	Diaz-Asencio M et al., 2009	0	3.80875	7.91383	36.74	-1	0.467512	2.4	3.94818	1136.1	0	2.6514	1798.92	0.2
99	38.92	121.81	Du J et al., 2019	8	2.14813	3.0274	11.66	-29	1.0514	28	4.01727	2971.02	0	3.0916	1104.9	0
100	38.95	121.72	Du J et al., 2019	10	2.14813	3.05424	11.66	-10	1.0514	28	4.01727	3001.57	0	3.4514	1184.35	0.1
101	38.85	121.91	Du J et al., 2019	8	1.76447	2.99632	11.66	-39	1.0514	28	4.01727	2910.55	0	2.3267	940.387	0
102	22.0096	114.01	Du J Z, et al. 2008	21	1.30378	9.28647	13.89	-31	1.50084	14.2	5.18364	363.692	297	2.321	1443.57	0.2
103	22.0097	114.009	Du J Z, et al. 2008	20	1.30378	9.28596	13.89	-31	1.50084	14.2	5.18364	364.046	295	2.321	1443.57	0.2
104	22.0098	114.009	Du J Z, et al. 2008	6	1.30378	9.28596	13.89	-31	1.50084	14.2	5.18364	363.912	295	2.321	1443.57	0.2
105	22.01	114.009	Du J Z, et al. 2008	20	1.30378	9.28596	13.89	-31	1.50084	14.2	5.18364	363.852	295	2.321	1443.57	0.2
106	39.809	19.863	Fontini Botsou et al., 2015	12	6.956	0	34.51	79	0.161608	9.8	0.5619	7.34217	0	0.2522	278.744	0.1
107	39.806	19.843	Fontini Botsou et al., 2015	0	6.956	0	34.51	43	0.161608	9.8	0.5619	7.36779	0	0.2855	315.294	0.2
108	39.807	19.861	Fontini Botsou et al., 2015	22	6.956	0	34.51	79	0.161608	9.8	0.5619	7.29201	0	0.2522	278.744	0.1
109	-37.2	175.86	A Pérez et al., 2017	20	2.67308	1	47.24	12	1.76337	6.6	2.70281	207.54	7.8	1.0422	528.808	0
110	53.7633	14.5017	E Andrén, 1999	0	1.28998	0	52.51	-5	0.183809	3.5	5.13937	1.06482	19.2	11.6933	1838.76	0.2
111	54.0317	13.9662	E Andrén, 1999	19	1.1468	0	53.24	-4	0.192938	3.5	5.09423	1.40207	17.6	8.094	1587.88	0.1
112	54.82	14.1467	E Andrén, 1999	0	1.13929	0	94.94	-30	0.279442	3.5	1.10586	1.27067	4.6	2.6303	908.344	0
113	27.6989	121.282	Fang Z,et al., 2013	0	1.7732	9.34602	18.63	-17	4.17794	18.5	31.4642	5081.65	23	2.6345	1286.85	0.1
114	19.2367	72.8	Fernandes L L et al., 2017	14	3.96266	0	4.41	2	2.91658	11.4	17.2869	2899.48	33	2.686	2023.94	0.2
115	19.225	72.9667	Fernandes L L et al., 2017	7	3.7467	0	4.41	21	2.91658	11.4	17.2869	2835.41	0	2.7924	2048.2	0.4
116	19.2	72.75	Fernandes L et al., 2011	12.3	3.96266	0	4.41	-4	2.91658	11.4	17.2869	2757.8	34	2.5915	1972.72	0.2
117	-6.05583	41.1214	Flower R J et al., 2009	6	2.24632	0	100	-115	1.95138	5	0.61686	318.057	2.8	0.1124	271.371	0.2
118	50.7781	-120.758	Gallagher L et al., 2004	2	0.750914	0	50.73	-248	3.46585	4.5	0.13365	5289.25	0	11.3814	1495.1	30
119	50.7467	-120.677	Gallagher L et al., 2004	8.5	0.750914	0	50.73	-236	3.46585	4.5	0.13365	5289.25	0	11.3814	1495.1	35
120	50.1856	-120.498	Gallagher L et al., 2004	5	0.750914	0	50.73	-225	2.60008	4.5	4.9282	5289.25	0	10.0904	1601.35	18
121	49.5753	-121.883	Gallagher L et al., 2004	5	0.750914	0	249.45	-13	3.46585	4.5	0.13365	5289.25	0	5.3251	1495.1	20
122	28.7	122.2	Gao J et al., 2004	23	1.7732	9.95274	25.87	-31	4.06816	15	28.5273	4546.7	500	2.5747	1289.63	0
123	29.8	122.3	Gao J et al., 2004	60	3.36199	9.91887	23.49	50	3.74218	15	33.029	9191.15	880	3.185	1291.23	0.1
124	32	122.5	Gao J et al., 2004	80	3.44118	9.28571	19.43	-12	1.2315	15	35.6709	16548.6	938	2.9958	1293.74	0
125	27	121.1	Gao J et al., 2017	13	0.925088	9.27984	17.68	-47	4.11569	18.5	25.4296	5432.52	0.4	1.3396	857.332	0
126	27.6	121.8	Gao J et al., 2017	24	1.7732	9.94767	18.63	-61	4.17794	18.5	29.7143	4075.86	15	1.1078	753.684	0
127	26	120.5	Gao J et al., 2017	12	0.787523	9.57416	19.17	-60	4.67542	18.5	14.8092	6011.27	0	1.0351	746.915	0
128	25.6	120	Gao J et al., 2017	0	0.787523	9.86266	19.17	-42	4.66908	18.5	12.2615	4978.38	0	1.5738	993.811	0
129	-6.90833	110.499	Gemilang W A et al., 2020	10	1.29784	0	603.1	-56	0.958593	3.3	8.61831	346.643	0	2.1863	1696.32	3.7
130	-6.90278	110.489	Gemilang W A et al., 2020	5	1.29784	0	603.1	-13	0.958593	3.3	8.61831	348.143	0	2.1863	1696.32	2.7
131	-6.85833	110.518	Gemilang W A et al., 2020	4	1.29784	0	603.1	1	0.958593	3.3	8.61831	362.792	0	2.0785	1625.37	3.2
132	-6.86389	110.349	Gemilang W A et al., 2020	3	0.907993	0	603.1	-16	1.02781	3.3	4.92048	356.628	0	1.0574	1128.78	0.2
133	-32.0151	115.809	Gerritse R G et al., 1998	12	3.86657	1	69.34	-3	0.498707	5.9	1.6011	3.12212	0	1.0587	799.976	1.6
134	-31.9138	115.96	Gerritse R G et al., 1998	5	3.86657	1	70.19	-10	0.498865	5.9	1.2458	2.78671	0	0.9186	731.52	1.4
135	68.2	-51	Gobeil and Charles, 1999	2	-0.854229	0	7.82	-109	1.92892	2	2.15924	23.586	0	0.5812	216.219	0.3
136	70.2	-99.1	Gobeil and Charles, 1999	5	-4.12101	0	3.35	-199	0.492314	4.5	11.7151	54.6721	7.4	1.0468	169.251	0
137	-22.7708	-43.0972	Godoy J M et al., 2012	14	2.43538	0	298.22	-7	1.03459	10	3.2769	18.0214	0.3	4.5198	2065.76	0.2
138	-22.8708	-43.2	Godoy J M et al., 2012	0	2.43538	0	298.22	-5	1.02455	10	1.77544	18.1166	0.3	3.9842	1926.3	0.1
139	-22.7542	-43.2	Godoy J M et al., 2012	2	2.43538	0	298.22	-3	1.03459	11	6.23424	17.8747	0.3	4.6608	2098.89	0.1
140	32.0722	-81.0083	Goldberg E D, et al. 2002	10	3.62436	7.59491	90.02	-1	1.35516	15	11.1956	1710.51	10.9	4.9113	2011.62	2
141	32.025	-80.8958	Goldberg E D, et al. 2002	0	3.62436	7.63211	81.63	-1	1.35516	2.1	11.1956	1676.91	11.1	4.9113	2011.62	1.1
142	32.0194	-80.9069	Goldberg E D, et al. 2002	20	3.62436	7.63121	81.63	-1	1.35516	2.1	11.1956	1678.14	10.9	4.9113	2011.62	1.2
143	32.0833	-81.0042	Goldberg E D, et al. 2002	10.6	3.62436	7.58946	90.02	1	1.35516	15	11.1956	1711.76	10.8	4.9113	2011.62	2
144	32.0208	-80.8958	Goldberg E D, et al. 2002	35	3.62436	7.63061	81.63	1	1.35516	2.1	11.1956	1676.26	20.5	4.9113	2011.62	1.1
145	29.0042	122.5	Guo Z, et al., 2007	11	1.7732	10	23.49	-47	3.74218	15	33.029	4763.01	740	2.208	1178.64	0
146	30.5073	122.74	Guo Z, et al., 2007	32	4.30485	9.96117	19.43	-39	1.18077	15	29.324	11042.3	910	2.8054	1308.6	0
147	49.4117	-11.53	Hall et al., 1998	0	2.38201	0	146.96	-660	2.89256	5.5	1.34108	746.64	0	0.3307	266.3	0
148	47.63	-7.615	Hall et al., 1998	0	2.03705	0	146.96	-679	4.82105	5.5	0.98405	6025.92	0	0.4298	329.323	0
149	49.4833	-11.1333	Hall et al., 1998	0	2.83308	0	146.96	-203	2.89256	5.5	1.34108	869.071	0	0.3866	290.145	0
150	49.4167	-11.5217	Hall et al., 1998	0	2.38201	0	146.96	-647	2.89256	5.5	1.34108	749.492	0	0.3358	268.578	0
151	76.5833	20	Heldal H E et al., 2002	4	-0.731669	0	5	-209	1.42098	3.5	2.24326	847.282	0	1.544	269.211	0
152	-34.3828	150.915	Hollins S E et al., 2011	10	1.49797	0	45.02	-10	1.08198	2.45	0.94644	15.4857	0	1.2598	615.459	1
153	-34.4092	150.901	Hollins S E et al., 2011	6	1.49797	0	45.02	1	1.08198	2.45	0.94644	15.8388	0	1.2598	763.759	1
154	35.5	129.5	Hong G H et al., 1997	1	3.50306	9.94722	18.16	-79	0.301396	15	1.9209	763.434	0	1.1918	716.931	0
155	39.0672	117.779	Huan F et al., 2010	15	2.14813	1	2.19	-19	1.32059	2.7	21.7069	3248.42	0.7	4.102	1412.39	0.1
156	38.3167	-76.0667	Hussein A H et al., 2009	0	4.26501	6.24933	75.21	-2	0.535141	3.6	9.98156	354.187	50.3	11.6383	2499.32	0
157	38.35	-76.1667	Hussein A H et al., 2009	16	4.26501	5.98396	75.21	-2	0.535141	3.6	9.98156	331.466	52.1	12.8175	2629.02	0
158	43.3366	-3.01406	Irabien M J et al., 2019	0	1.53128	0	142.91	-9	2.99725	5.5	2.27912	39.812	0	2.2808	963.815	0.1
159	43.3346	-3.01694	Irabien M J et al., 2019	0	1.53128	0	142.91	-9	2.99725	5.5	2.27912	39.6576	0	2.2808	963.815	0.1
160	43.3357	-3.0155	Irabien M J et al., 2019	4	1.53128	0	142.91	-9	2.99725	5.5	2.27912	39.7392	0	2.2808	963.815	0.1
161	43.335	-3.01342	Irabien M J et al., 2019	3	1.53128	0	142.91	-9	2.99725	5.5	2.27912	39.77	0	2.2808	963.815	0.1
162	43.3324	-3.01661	Irabien M J et al., 2019	11	1.53128	0	142.91	-9	2.99725	5.5	2.27912	39.5827	0	2.2808	963.815	0.1
163	43.3296	-3.02022	Irabien M J et al., 2019	10	1.53128	0	142.91	-9	2.99725	5.5	2.27912	39.3717	0	2.2808	963.815	0.2
164	29.6167	124.726	Iseki S K, 2003	15	4.30485	0	23.49	-78	2.35915	15	33.0936	3203.13	100	0.6624	530.02	0
165	30.5281	123.408	Iseki S K, 2003	9.6	4.30485	10	19.43	-60	1.18077	15	29.324	8140.36	800	1.426	900.584	0
166	29.961	124.212	Iseki S K, 2003	10	4.30485	0	23.49	-60	1.18077	15	29.324	4293.4	300	0.8012	600.455	0
167	28.7053	126.045	Iseki S K, 2003	5	3.64862	0	25.87	-102	1.29912	15	0.32148	1954.33	0.4	0.3209	353.985	0
168	28.442	126.456	Iseki S K, 2003	10	3.64862	0	40	-135	1.27691	15	0.48269	1792.35	0.1	0.2252	302.029	0
169	49.2167	-124.275	J, A, Jeffrey et al., 1998	2	-0.216043	0	253.12	328	4.06019	3.6	0.42138	1482.06	0	8.1017	1645.76	1
170	38.5667	-9.06667	J. M , Jouanneau et al., 1998	10	1.65285	1	123.94	42	2.32024	5.5	7.26235	78.1613	0	3.7637	1441.67	1.5
171	38.5833	-9.33333	J. M , Jouanneau et al., 1998	5	1.65285	1	123.94	-41	2.32024	5.5	1.82667	82.0216	0	1.9227	981.307	0.1
172	38.4667	-8.96667	J. M , Jouanneau et al., 1998	0	1.65285	1	104.59	-5	2.31248	5.5	2.58	75.874	0	1.7807	936.227	0.2
173	38.6667	-9.26667	J. M , Jouanneau et al., 1998	14	1.65285	1	123.94	-3	2.3161	5.5	6.7104	80.5548	0	3.8814	1451.21	1.3
174	0.666667	40.6667	JA Sanchez-Cabeza et al., 1999	10	3.08192	0	520.14	-98	1.61182	5	8.60228	3.06	0	0.8505	982.526	41
175	76.9833	15.7333	Joanna P et al., 2017	6	-2.28727	0	28.02	-216	1.14847	5.5	5.89103	384.964	0	1.2108	233.767	0.1
176	76.8	15.7333	Joanna P et al., 2017	1.5	-2.28727	0	28.02	-8	1.14847	5.5	5.89103	450.573	0	1.2581	237.49	0.1
177	-23	-44	Jr A et al., 2006	4	2.43538	0	253.47	-17	1.06551	8.1	3.20119	22.5942	3.7	3.9265	1835.84	0.1
178	25.025	-80.9267	Kang W J and Trefry J H, 2003	14	3.54519	8.10563	50	-2	0.536088	6.5	6.24288	1432.67	0	4.882	2427.99	2.6
179	25.06	-80.65	Kang W J and Trefry J H, 2003	20	3.54519	7.92974	50	0	0.542315	2.4	12.656	1625.49	0	2.1135	1508.94	0.3
180	25.2067	-80.9233	Kang W J and Trefry J H, 2003	4	3.54519	7.98915	50	-3	0.992102	6.5	11.1934	1393.3	0	5.8947	2518.58	5.3
181	35.1542	139.483	Kato et al., 2003	3	2.11003	9.96476	30.31	-697	0.990608	15	0.81472	606.384	0	0.8275	627.324	0
182	35.1893	139.756	Kato et al., 2003	6	3.00724	10	30.31	-130	0.987458	15	1.29006	512.29	0	3.792	1487.26	0.1
183	28.221	-86.4178	Kevin M., et al., 2004	3.25	9.98568	0	40	-803	0.397315	5.6	1.2176	38.0634	10.5	0.1828	310.051	0
184	28.2527	-86.4178	Kevin M., et al., 2004	0	9.98568	0	40	-762	0.397315	5.6	1.2176	37.8952	12.2	0.185	312.429	0
185	-15.2817	-75.3983	Kim K H et al., 1988	2	-4.12293	0	12.39	-365	0.766707	5.8	5.00654	9.41199	0	1.7884	1030.36	0
186	-15.2617	-75.3917	Kim K H et al., 1988	4	-4.12293	0	12.39	-200	0.766707	5.8	5.00654	9.4281	0	1.7884	1030.36	0
187	-15.2067	-75.3317	Kim K H et al., 1988	5	-4.12293	0	12.39	-93	0.766707	5.8	5.00654	9.3959	0	2.397	1189.88	0.2
188	-12.0517	-77.5333	Kim K H et al., 1988	5	-3.69743	0	12.39	-149	0.719796	5.8	6.45918	6.51734	0	2.9418	1351.34	0
189	-10.3783	-78.5183	Kim K H et al., 1988	0	-3.67423	0	41.96	-226	0.752939	5.8	2.63432	8.89445	1.2	1.7184	1025.6	0
190	0.75	-48.5	Kuehl S A, et al. 1982	85	1.37388	0	520.14	-16	4.55793	8.3	41.2888	30749.4	7856.3	5.7542	2866.47	23
191	1.33333	-48.1667	Kuehl S A, et al. 1982	71	1.37388	0	520.14	-44	2.70098	8.3	32.0195	18926.1	6521.4	3.1086	1953.91	0
192	1.2	-49	Kuehl S A, et al. 1986	150	1.37388	0	520.14	-8	2.70098	8.3	32.0195	32744.1	9472.8	4.7556	2547.52	16
193	3.1	-50	Kuehl S A, et al. 1986	60	1.37388	0	520.14	-18	3.5543	8.3	35.6616	21268.8	1265.3	5.6401	2818.25	0.1
194	49.11	-67.38	Lebeuf M et al., 2005	4	-1.04498	2.64238	63.88	-300	3.23083	2	4.35607	335.421	189.4	3.6312	894.855	10.3
195	48.78	-68.45	Lebeuf M et al., 2005	5	-3.69895	2.05911	67.97	-158	3.32016	2	2.97894	756.702	204.3	4.3762	925.953	24
196	49.21	-67.01	Lebeuf M et al., 2005	5.5	-1.06873	2.83037	63.88	-233	2.8897	2	2.71881	238.596	78.5	2.7133	791.651	6
197	72.648	-158.616	Lepore K et al., 2009	1	-0.75627	0	1.7	-161	0.163647	1.42	14.858	42.1295	0	0.9548	377.907	0
198	71.622	-155.973	Lepore K et al., 2009	2	-2.90595	0	2.65	-183	0.163647	1.42	14.858	30.977	0	0.9996	350.384	0
199	71.923	-154.886	Lepore K et al., 2009	1	-2.90595	0	1.7	-554	0.163647	1.42	14.858	26.4638	0	0.9012	331.187	0
200	72.69	-158.586	Lepore K et al., 2009	6	-0.75627	0	1.7	-199	0.163647	1.42	14.858	43.2426	0	0.9548	377.954	0
201	34.8851	121.276	Li D et al., 2007	4	3.34834	0	15.06	-22	1.6435	12.8	24.5746	5989.15	200.3	1.5287	803.986	0
202	25.1706	119.619	Li D, et al. 2007	29	0.787523	10	4.84	-24	4.66908	18.5	12.2615	3687.45	0	1.467	978.042	0.2
203	25.3506	119.787	Li D, et al. 2007	52	0.787523	9.98047	4.84	-25	4.66908	18.5	12.2615	4182.89	0	1.5351	983.389	0.1
204	37.795	122.819	Li D, et al. 2007	5	2.49036	2.05143	15.06	-57	1.34591	28	15.2891	3671.64	0	1.4894	727.804	0
205	38.8333	122.001	Li D, et al. 2007	5	1.76447	2.98138	0.77	-46	1.0514	28	4.01727	2932.91	0	1.9861	843.371	0
206	37.6961	121.25	Li D, et al. 2007	18	1.76447	2.32189	10.94	-14	0.537589	28	8.25256	1955.33	4.3	2.6912	1085.7	0
207	34.954	120.75	Li D, et al. 2007	7	3.34834	1.21053	15	-31	1.6435	12.8	24.5746	7248.05	150.3	1.7626	882.266	0
208	35.4602	121.538	Li D, et al. 2007	4	3.34834	0	30.31	-21	2.14519	12.8	12.9804	3838.92	45	1.4724	742.309	0
209	38.604	120.256	Li et al., 1995	10	2.14813	4.78082	4.2	-25	0.509751	28	14.1394	2628.5	10.4	2.5229	1032.12	0
210	38.709	118.628	Li et al., 1995	10	2.14813	0	2.82	-19	0.924986	3.3	19.7208	2704.07	0.3	3.1396	1157.97	0
211	38.6603	117.973	Li et al., 1995	11	1.8002	1	0.77	-10	1.19602	3.3	23.0663	3113.69	0	3.5066	1231.73	0
212	38.5497	119.617	Li et al., 1995	0	2.14813	0	4.48	-24	0.801395	28	14.5938	2475.83	15.4	2.6224	1105.43	0
213	39.0405	119.547	Li et al., 1995	20	2.14813	0	2.64	-24	0.801395	28	14.5938	2590.6	1.2	2.6557	1106	0
214	18.074	110.553	Li F, 1988	0	4.18826	10	6.7	-127	1.01232	4.1	2.20198	176.323	0	0.1483	288.134	0
215	20.5514	111.677	Li F, 1988	10	3.15999	9.68101	6.81	-61	1.75256	9.1	15.6692	650.386	6.7	0.291	398.537	0
216	20.5514	110.553	Li F, 1988	10	2.39852	9.75	6.81	-3	1.36652	4.1	3.81338	1801.85	0	2.5235	1532.61	0
217	38.6603	117.973	Li F, 1995	10.5	1.8002	1	0.77	-10	1.19602	3.3	23.0663	3113.69	3.1	3.5066	1231.73	0
218	32.0572	126.054	Lim D, et al., 2007	16	4.37884	0	19.43	-79	2.12161	15	0.57575	2969.95	0.5	0.6958	554.795	0
219	34.6789	125.003	Lim D, et al., 2007	6	2.8652	8.70513	22.36	-80	3.05577	15	13.9492	3564.42	10.4	0.9017	552.783	0
220	34.5237	124.622	Lim D, et al., 2007	4	2.55215	8.16667	47.75	-85	3.05577	15	13.9492	3157.32	5.4	0.8411	524.196	0
221	34.2564	124.032	Lim D, et al., 2007	0	3.42802	0	19.43	-80	3.05577	15	13.9492	3031.97	75.2	0.809	520.061	0
222	34.0062	123.451	Lim D, et al., 2007	10	3.74364	0	19.43	-68	3.26695	15	25.6978	3898.08	260.2	0.7864	531.858	0
223	33.1697	125.473	Lim D, et al., 2007	19	4.3097	10	19.43	-87	2.12161	15	0.57575	4027.29	0.1	0.7345	576.899	0
224	31.5138	126.594	Lim D, et al., 2007	20	4.37884	0	19.43	-96	2.12161	15	0.57575	1977.97	0	0.5749	499.606	0
225	33.5147	126.114	Lim D, et al., 2007	10	4.37884	9.80435	48.98	-85	2.12161	15	0.57575	3218.91	0	0.6737	547.876	0
226	33.8079	126.854	Lim D, et al., 2007	6	4.07039	9.68595	48.98	-99	2.12161	15	0.57575	2335.24	0	0.6959	555.216	0
227	33.9545	126.874	Lim D, et al., 2007	0	4.07039	9.62787	48.98	-74	2.12161	15	0.57575	2454.19	0	0.7864	592.641	0
228	34.1184	126.854	Lim D, et al., 2007	31	4.11969	9.53619	38.05	-40	3.61442	15	7.65788	2690.19	0.1	0.951	656.754	0
229	33.8251	127.645	Lim D, et al., 2007	0	3.898	10	62.52	-96	2.74305	15	2.45373	1266.46	0	0.5469	483.819	0
230	34.4892	128.236	Lim D, et al., 2007	33	3.94484	9.95409	47.75	-45	2.74305	15	2.45373	1008.65	2.3	0.925	627.224	0
231	34.1011	128.236	Lim D, et al., 2007	0	3.83643	10	47.75	-95	2.74305	15	2.45373	993.821	0	0.5668	486.284	0
232	35.0153	129.056	Lim D, et al., 2007	20	5.31502	9.99881	18.16	-61	1.05307	15	2.67253	906.302	0.2	1.4476	852.755	0
233	34.998	129.317	Lim D, et al., 2007	22	3.89994	10	49.01	-114	0.84352	15	1.6534	892.045	0.1	0.6511	514.387	0
234	34.1529	127.635	Lim D, et al., 2007	28	3.29057	9.79252	74.76	-43	2.74305	15	2.45373	1350.15	0	0.8616	606.216	0
235	28.177	121.55	Liu J P et al., 2006	7	1.7732	9.55022	25.87	-8	4.06823	18.5	25.4319	4985.44	230	3.1149	1377.09	0.4
236	28.177	121.55	Liu J P., et al., 2006	20	1.7732	9.55022	25.87	-8	4.06823	18.5	25.4319	4985.44	7.8	3.1149	1377.09	0.4
237	30.4642	123.135	Liu J P., et al., 2006	20	4.30485	10	19.43	-57	1.18077	15	29.324	8995.38	880	1.9912	1098.24	0
238	29.7591	122.906	Liu J P., et al., 2006	11.6	3.36199	10	23.49	-50	3.74218	15	33.029	6634.17	850	2.022	1112.02	0
239	27.042	120.598	Liu J P., et al., 2006	20	0.925088	8.85045	15.13	-16	4.51151	18.5	19.8624	6257.4	0.2	2.6177	1291.67	0
240	26.3713	120.14	Liu J P., et al., 2006	15	0.787523	9.20146	17.68	-27	4.83973	18.5	7.9756	6803.36	0	2.0043	1144.92	0
241	25.9069	120.123	Liu J P., et al., 2006	15	0.787523	9.65362	19.17	-45	4.67542	18.5	14.8092	5864.34	0	1.5717	998.301	0
242	36.39	120.56	Liu Z et al., 2010	28	3.06013	2.05547	5.68	63	2.14519	28	12.9804	3921.97	0	2.5477	1070.35	0.2
243	36.38	120.49	Liu Z et al., 2010	23	3.06013	1.99859	5.68	33	2.14519	28	12.9804	3982.12	0	2.5477	1204.85	0.2
244	-42.05	-72.8167	Lorena R et al., 2010	3	0.278797	0	73.37	-326	7.50235	3	0.72503	1396.31	44.4	4.1341	1142.77	0.2
245	34.8322	136.708	Lu X et al., 2005	0	5.47472	9.85466	24.72	-28	1.38633	15	6.21295	335.677	4.2	5.9346	1938.31	0
246	34.8995	136.667	Lu X et al., 2005	4	5.47472	9.86117	24.72	-14	1.38633	15	6.21295	317.67	7.5	7.2852	2160.37	0.2
247	34.7565	136.746	Lu X et al., 2005	10	5.44066	9.84828	24.72	-35	1.27373	15	1.66109	344.639	0.2	5.3223	1831.15	0
248	34.6807	136.664	Lu X et al., 2005	2	5.47472	9.85726	24.72	-30	1.27373	15	1.66109	380.454	0	5.0547	1768.28	0
249	34.6633	136.754	Lu X et al., 2005	2	5.47472	9.84565	24.72	-32	1.27373	15	1.66109	360.437	0	4.2169	1614.49	0
250	34.9783	136.753	Lu X et al., 2005	4	5.44066	9.86003	24.72	-15	1.38633	15	7.2152	286.812	9.4	7.0027	2141.76	0.5
251	34.9283	136.747	Lu X et al., 2005	0	5.44066	9.85576	24.72	-24	1.38633	15	6.21295	298.591	8.7	7.1928	2158.98	0
252	34.756	136.666	Lu X et al., 2005	0	5.47472	9.85746	24.72	-27	1.38633	15	6.21295	363.278	0.2	5.6732	1887.01	0
253	35.5467	139.919	Lu X et al., 2005	5	2.66176	10	30.31	-18	0.93257	15	2.15719	343.095	0	9.9203	2406.78	0
254	35.5077	139.832	Lu X et al., 2005	5	2.66176	9.99441	30.31	-24	0.93257	15	2.15719	375.998	0	8.7334	2261.78	0.7
255	34.8327	136.746	Lu X et al., 2005	0	5.44066	9.85007	24.72	-33	1.27373	15	1.66109	328.093	5.3	5.8548	1936.78	0
256	34.6633	136.754	Lu X et al., 2005	0	5.47472	9.84565	24.72	-32	1.27373	15	1.66109	360.437	5.2	4.2169	1614.49	0
257	34.8322	136.708	Lu X et al., 2005	0	5.47472	9.85466	24.72	-28	1.38633	15	6.21295	335.677	7.6	5.9346	1938.31	0
258	5.5	-53	Lu X, 2004	11	1.26504	0	310.19	-16	1.97436	8.3	24.6979	1045.95	110.4	3.2956	2041.87	0.4
259	5	-52.5	Lu X, 2004	23	1.26504	0	379.24	12	1.91562	8.3	28.1141	1771.94	104.5	4.0621	2275.46	0.2
260	34.6715	136.826	Lu XQ et al., 2009	10	5.44066	9.83417	24.72	-31	1.27373	15	1.66109	344.945	0	4.4831	1670.45	0
261	34.7097	137.125	Lu XQ et al., 2009	3	5.44066	9.7917	43.64	-17	1.19274	15	1.63073	313.369	0	5.5069	1846.56	0.1
262	34.7508	137.126	Lu XQ et al., 2009	0	5.44066	9.79667	43.64	-11	1.19274	15	1.63073	312.095	0	7.5415	2154.59	0.1
263	34.7285	137.208	Lu XQ et al., 2009	2	5.44066	9.78733	43.64	-10	1.19274	15	1.63073	305.829	0	5.668	1858.65	0.1
264	34.7698	136.965	Lu XQ et al., 2009	0	5.44066	9.81564	24.72	-12	1.27373	15	1.66109	328.036	0	7.2431	2184.37	0.8
265	7.41167	116.782	Mahmood Z, 2011	6	3.56547	0	309.51	-81	1.14647	11.1	1.30845	82.1167	0	0.2715	470.547	0
266	-27.6867	32.5133	Marc S et al., 2010	0	1.21915	1	98.68	12	1.6544	5	1.8274	161.294	2.1	0.323	398.787	1.4
267	-27.6633	32.475	Marc S et al., 2010	0	1.21915	1	98.68	18	1.6544	5	1.8274	165.106	2.1	0.323	398.787	1.6
268	-15.1027	-75.7015	Mccaffrey M A et al., 1990	6	-4.12293	0	12.39	-293	0.766707	5.8	5.00654	9.98392	0	2.0164	1112.89	0
269	-12.0833	-77.6583	Mccaffrey M A et al., 1990	0	-3.69743	0	12.39	-196	0.719796	5.8	6.45918	6.56835	0	2.6579	1284.01	0
270	48.48	-69.02	Michel L and Teresa N, 2005	8	-3.69895	1.67488	52.04	-259	3.58088	2.7	3.32647	1171.95	165.9	4.4594	904.182	39.4
271	48.78	-68.45	Michel L and Teresa N, 2005	5	-3.69895	2.05911	67.97	-158	3.32016	2	2.97894	756.702	470.2	4.3762	925.953	24
272	37.2469	-6.89472	Miguel E et al., 2004	14	2.63917	0	115.69	0	2.48611	5.5	3.72715	132.91	0	4.7782	1781.85	5
273	37.2139	-6.95722	Miguel E et al., 2004	19	2.63917	0	115.69	0	2.52612	5.5	3.61367	129.146	0	4.8269	1749.25	0.2
274	37.2133	-6.96306	Miguel E et al., 2004	4	2.63917	0	115.69	0	2.52612	5.5	3.61367	128.463	12.1	4.8269	1749.25	0.5
275	37.2167	-6.97	Miguel E et al., 2004	4	2.63917	0	115.69	0	2.52612	5.5	3.61367	127.138	0	4.8269	1749.25	1.4
276	37.1733	-6.93444	Miguel E et al., 2004	2	2.63917	0	115.69	-4	2.48611	5.5	3.72715	137.343	0	4.4399	1699.35	0.5
277	37.2333	-7.03333	Miguel S et al., 2003	9	2.63917	0	109.11	-14	2.52612	5.5	3.61367	116.963	0	4.8269	1749.25	0.1
278	-38.86	178.08	Miller A J et al., 2010	0	1.87738	1.43411	71.57	-43	1.4013	3.3	3.62414	78.1954	0	0.6323	439.644	0
279	-38.93	178.03	Miller A J et al., 2010	0	1.87738	1.41481	71.57	-41	1.4013	3.3	3.62414	72.4665	0	0.6389	437.186	0
280	-8.25	145.8	Muhammad Z et al., 2008	0	1.9754	0	223.04	-52	1.83623	1.5	1.74192	563.184	3.9	1.0417	1107.22	0
281	-8.5	146.2	Muhammad Z et al., 2008	8	0.233221	0	246.35	-67	3.26082	1.5	17.5623	215.313	0.5	1.0745	1147.45	0
282	-8.8	146.4	Muhammad Z et al., 2008	4	1.94054	0	246.35	-44	1.73732	1.5	2.03643	110.024	0	0.7199	891.6	0
283	-8.2	145.8	Muhammad Z et al., 2008	0	1.9754	0	223.04	-49	1.83623	1.5	1.74192	569.646	4.5	1.2023	1203.39	0
284	32.4203	123.321	Nagaya Y et al., 1992	6	3.42317	0	19.43	-35	3.26695	15	25.6978	12032.2	780	1.9452	1022.86	0
285	34.2016	121.867	Nagaya Y et al., 1992	16	3.02133	0	19.43	-22	3.05187	40	14.557	7082.5	600.4	1.8322	902.126	0
286	30.2974	123.321	Nagaya Y et al., 1992	10	4.30485	10	19.43	-53	1.18077	15	29.324	7517.86	800	1.4715	923.28	0
287	28.5649	123.29	Nagaya Y et al., 1992	6	1.7732	0	25.87	-78	3.74218	15	33.029	2808.63	240	0.6837	551.298	0
288	-1.47707	-48.4533	Neves P A, et al. 2014	28	1.37388	0	520.14	2	4.55486	8.3	1.6926	23175.8	1238.7	6.281	2867.1	42
289	-1.30361	-48.4322	Neves P A, et al. 2015	50	1.37388	0	520.14	12	4.55486	8.3	0.04934	25273.6	654.3	5.9208	2665.81	32
290	-1.28826	-48.442	Neves P A, et al. 2016	30	1.37388	0	520.14	12	4.55486	8.3	0.04934	25517.3	632.2	5.9208	2665.81	31
291	46.8333	-124.31	Nittrouer C A et al., 1984	6	1.31021	0	352.92	-50	2.31429	1.6	4.45139	328.815	1.5	3.446	1016.55	0
292	23.1722	-106.335	Ontiveros J F et al., 2019	0	-0.233013	1.53134	29.69	2	1.17236	4.4	5.3272	11.8021	0	4.606	2149.15	0.3
293	23.1517	-106.331	Ontiveros J F et al., 2019	19	-0.233013	1.53373	29.69	7	1.17236	4.4	5.3272	11.8719	0	4.606	2070.47	0.1
294	23.1583	-106.326	Ontiveros J F et al., 2019	16	-0.233013	1.53055	29.69	3	1.17236	4.4	5.3272	11.8527	0	4.606	2070.47	0.3
295	23.05	-106.717	Ontiveros-Cuadras J F et al., 2019	0	-0.233013	1.86684	29.69	-772	1.19523	4.4	1.85112	12.2216	0	0.4907	582.996	0
296	23.0833	-106.567	Ontiveros-Cuadras J F et al., 2019	0	-0.233013	1.71058	29.69	-85	1.17236	4.4	5.3272	12.079	0	0.7579	737.403	0
297	23.0833	-106.567	Ontiveros-Cuadras J F et al., 2019	0	-0.233013	1.71058	29.69	-85	1.17236	4.4	5.3272	12.079	0.8	0.7579	737.403	0
298	55.3139	-77.8639	P Hülse et al., 2012	0	0.607581	0	37.8	-66	1.37906	2.06	6.21081	173.708	17.4	2.136	441.362	0
299	55.4077	-78	P Hülse et al., 2012	4	0.607581	0	37.8	-109	1.37906	2.06	6.21081	189.296	7.3	1.3991	370.628	0
300	55.375	-77.8669	P Hülse et al., 2012	8	0.607581	0	37.8	-58	1.37906	2.06	6.21081	185.231	11.7	1.6904	414.309	0
301	55.3194	-77.8583	P Hülse et al., 2012	8	0.607581	0	37.8	-66	1.37906	2.06	6.21081	174.839	17.3	2.136	441.362	0
302	55.3347	-77.8958	P Hülse et al., 2012	0	0.607581	0	37.8	-69	1.37906	2.06	6.21081	176.927	15.5	1.7377	406.656	0
303	55.3278	-77.9017	P Hülse et al., 2012	0	0.607581	0	37.8	-69	1.37906	2.06	6.21081	175.562	17.2	1.9061	418.443	0
304	55.2994	-77.8972	P Hülse et al., 2012	1.5	0.607581	0	37.8	-67	1.37906	2.06	6.21081	170.308	16.8	1.9217	418.443	0
305	-12.5417	-77.4933	P.Muñoz et al., 2004	0	-3.69743	0	12.39	-568	0.719796	5.8	5.79103	6.22593	0	2.0884	1119.78	0
306	-12.3783	-77.485	P.Muñoz et al., 2004	3	-3.69743	0	12.39	-322	0.719796	5.8	5.79103	6.31705	0	2.4434	1207.12	0
307	-21.0637	-70.2798	P.Muñoz et al., 2004	0	-0.99765	0	0.71	-100	1.00045	5.8	2.24346	1.87126	0	2.1113	1175.97	0
308	-21.0637	-70.2165	P.Muñoz et al., 2004	5	-0.99765	0	0.71	-82	1.00045	5.8	2.24346	1.87126	0	2.8082	1370.91	0
309	-22.8672	-70.4898	P.Muñoz et al., 2004	4	-0.193151	0	2.13	-270	1.00567	5.8	1.92394	0.501173	0	2.182	1174.01	0
310	-36.0397	-73.085	P.Muñoz et al., 2004	2	-0.835467	0	71.7	-364	1.22022	3	1.81102	16.0343	27.8	1.6543	807.195	0
311	-36.039	-73.0732	P.Muñoz et al., 2004	4	-0.835467	0	71.7	-363	1.22022	3	1.81102	16.0035	26.4	1.7967	842.063	0
312	-36.4255	-73.3887	P.Muñoz et al., 2004	0	-0.835467	0	71.7	-126	1.24362	3	2.89194	17.1848	28.9	2.3165	956.894	0
313	-36.4278	-73.389	P.Muñoz et al., 2004	1	-0.835467	0	71.7	-126	1.24362	3	2.89194	17.1848	45.7	2.3165	956.894	0
314	-36.4253	-73.389	P.Muñoz et al., 2004	5	-0.835467	0	71.7	-126	1.24362	3	2.89194	17.1848	45.7	2.3165	956.894	0
315	-35.739	-73.0748	P.Muñoz et al., 2004	5	-0.835467	0	71.7	-237	1.22022	3	1.81102	15.0632	20.1	1.2654	688.327	0
316	41.38	2.25	Palanques A et al., 1998	1	3.7044	0	77.59	-61	0.043025	5.5	0.75826	0.184878	0.1	0.7172	497.048	0
317	41.4083	2.25	Palanques A et al., 1998	11	3.7044	0	77.59	-46	0.043025	5.5	0.75826	0.183676	0.1	0.7172	497.048	0
318	-15.4667	-38.6833	Patchineelam S R and Smoak, 1999	0	1.81889	0	408.51	-39	1.66413	8.8	12.4086	92.2926	0.2	0.1429	297.665	0
319	-15.6167	-38.8333	Patchineelam S R and Smoak, 1999	6	1.81889	0	408.51	-18	1.66413	8.8	12.4086	106.122	7.4	0.4843	628.248	0.1
320	-16.3	-38.85	Patchineelam S R and Smoak, 1999	0	1.81889	0	318.12	-24	1.66413	8.8	12.4086	251.12	4.6	0.4927	641.656	0
321	-17.65	-39.05	Patchineelam S R and Smoak, 1999	18	1.81889	0	236.62	-7	2.22159	8.8	12.4226	671.676	1.8	0.7417	818.692	0
322	-17.95	-39.3	Patchineelam S R and Smoak, 1999	5	1.81889	0	236.62	-9	2.22159	8.8	12.4226	761.512	2.2	1.119	1030.92	0
323	-17.9333	-39.0167	Patchineelam S R and Smoak, 1999	0	1.81889	0	236.62	-21	2.22159	8.8	12.4226	710.354	1.4	0.4438	592.257	0
324	-19.6	-39.7333	Patchineelam S R and Smoak, 1999	0	2.69726	0	241.51	-14	1.29627	8.8	10.3297	571.518	7.3	2.0749	1440.96	4
325	-19.8667	-40.0333	Patchineelam S R and Smoak, 1999	0	2.69726	0	279.76	-21	1.29627	8.8	10.3297	394.384	4.8	2.1041	1404.1	0.1
326	-19.0833	-39.6667	Patchineelam S R and Smoak, 1999	0	2.69726	0	241.51	-17	1.69984	8.8	15.2768	745.971	27.4	2.3212	1540.66	0.1
327	-19.1667	146.75	Pfitzner J et al., 2004	0	3.32399	6.54545	98.06	-1	2.3846	8.5	6.3919	511.396	5.2	1.5836	1326.56	0.2
328	-18.5167	146.267	Pfitzner J et al., 2004	4	3.14687	6.7906	263.06	10	2.27979	8.5	3.53835	474.826	0.1	1.9876	1508	0.4
329	-19.3333	147.417	Pfitzner J et al., 2004	6	3.1867	6.57447	104.37	2	2.36416	5.1	9.66734	649.663	8.3	1.2244	1138.45	0.1
330	38.8333	122.001	Qi J et al., 2004	5	1.76447	2.98138	0.77	-46	1.0514	28	4.01727	2932.91	0	1.9861	843.371	0
331	37.6961	121.25	Qi J et al., 2004	0	1.76447	2.32189	10.94	-14	0.537589	28	8.25256	1955.33	7.8	2.6912	1085.7	0
332	37.5267	122	Qi J et al., 2004	18	1.76447	1.73263	15.06	-9	0.702962	28	8.17586	2341.79	1.2	3.2793	1219.98	0.1
333	38.4417	122.2	Qi J et al., 2004	0	1.76447	2.84746	15.06	-53	1.0514	28	4.01727	2799.7	0	1.6647	726.992	0
334	38.25	122.2	Qi J et al., 2004	18	1.65285	1	15.06	-53	2.30377	5.5	0.70877	2723.37	0	1.6584	737.439	0
335	38.25	122.4	Qi J et al., 2004	5	1.76447	1.36364	15.06	-48	0.702962	28	8.17586	3031.35	0	1.6262	729.603	0
336	38.0533	122.2	Qi J et al., 2004	14	1.76447	1.36364	15.06	-50	0.702962	28	8.17586	2666.18	0	1.632	756.022	0
337	37.55	122.233	Qi J et al., 2004	0	1.76447	1.78378	15.06	-24	0.702962	28	8.17586	2594.07	1.1	2.5101	1020.29	0
338	37.795	122.819	Qi J et al., 2004	8	2.49036	2.05143	15.06	-57	1.34591	28	15.2891	3671.64	0	1.4894	727.804	0
339	65.4167	-38.6667	R A Aliev et al., 2007	6	0.267006	0	65.76	-79	2.27739	3.7	12.3792	26.7164	0	0.2836	124.868	0
340	67.1333	-32.3833	R A Aliev et al., 2007	6	0.103985	0	56.64	-265	1.70712	3.7	6.05937	99.0987	0	0.2708	113.412	0
341	66.3333	-35.5333	R A Aliev et al., 2007	2	0.267006	0	61.64	378	2.02612	3.7	10.6507	108.579	0	0.2871	129.681	0.1
342	66.3333	-33.6667	R A Aliev et al., 2007	2	2.76546	0	61.59	-309	1.70712	3.7	6.05937	241.648	0	0.2737	138.399	0
343	65.95	-35.8833	R A Aliev et al., 2007	2	0.267006	0	62.39	-11	2.25109	3.7	4.88198	94.8169	0	0.2941	136.892	0.1
344	65.0333	-34.9	R A Aliev et al., 2007	2	0.267006	0	64.29	-341	2.25109	3.7	4.88198	152.807	0	0.4146	217.158	0
345	65.0833	-36.1	R A Aliev et al., 2007	0	0.267006	0	64.29	-213	2.27739	3.7	12.3792	98.6083	0	0.3839	225.27	0
346	64.65	-36.5667	R A Aliev et al., 2007	7	0.267006	0	64.29	-645	2.26998	3.7	7.37187	104.056	0	0.5314	220.521	0
347	64.1833	-37.6167	R A Aliev et al., 2007	3	0.267006	0	64.29	-497	2.22204	3.7	5.50398	99.8944	0	0.4824	210.816	0
348	64.1167	-37.5833	R A Aliev et al., 2007	2	0.267006	0	64.29	-474	2.22204	3.7	5.50398	107.036	0	0.496	214.294	0
349	65.8333	-37.5	R A Aliev et al., 2007	0	0.267006	0	64.57	448	2.22204	3.7	5.50398	54.9622	0	0.3669	156.001	0.1
350	65.4667	-39.35	R A Aliev et al., 2007	6	0.267006	0	66.04	-11	2.27739	3.7	12.3792	25.6442	0	0.2435	101.871	0.2
351	65.2833	-39.2833	R A Aliev et al., 2007	8	0.267006	0	66.04	-31	2.27739	3.7	12.3792	26.7381	0	0.2544	108.367	0
352	65.2833	-38.65	R A Aliev et al., 2007	4.5	0.267006	0	65.76	-164	2.27739	3.7	12.3792	27.8807	0	0.2869	142.83	0
353	65.15	-39.2833	R A Aliev et al., 2007	2	0.267006	0	66.04	-91	2.27739	3.7	12.3792	27.5988	0	0.2569	110.496	0
354	65.0833	-39.7333	R A Aliev et al., 2007	0	0.267006	0	66.04	-6	2.25109	3.7	4.88198	28.5366	0	0.2424	99.8417	4
355	38.275	-9	R. García and L et al., 2010	0	1.65285	1	104.59	-418	2.3126	5.5	0.84328	72.7318	0	0.7288	550.999	0
356	38.5183	-9.27333	R. García and L et al., 2010	1.5	1.65285	1	123.94	-416	2.30377	5.5	0.70877	80.8943	0	2.0251	1004.16	0.1
357	38.305	-8.86667	R. García and L et al., 2010	2	1.65285	1	104.59	-86	2.30891	5.5	2.43811	70.9349	7.7	1.5079	819.293	0
358	69.4875	-137.94	Richerol T et al., 2008	2	-8.1347	0	4.57	-54	0.284044	7.57	22.7298	7.72918	240	1.9028	419.442	3.4
359	69.7527	-138.322	Richerol T et al., 2008	1.5	-8.1347	0	3.35	-163	0.16282	7.57	10.0615	4.90288	175	1.7104	385.496	3
360	70.0191	-138.597	Richerol T et al., 2008	0	-5.00559	0	3.35	-272	0.16282	7.57	10.0615	3.93364	45	1.5014	356.47	2.1
361	43.6675	-70.2422	Rjan G A et al., 1998	10	1.74522	5.99315	119.81	-1	4.57962	3.16	2.0928	255.553	1	8.7415	1599.89	0.2
362	43.6261	-70.1586	Rjan G A et al., 1998	0	1.74522	6.24404	119.81	-26	4.57962	3.16	2.0928	271.245	1.2	6.1541	1382.47	0
363	42.6333	-69.6072	Rjan G A et al., 1998	5	2.33885	7.81667	125.41	-287	3.86071	3.8	2.60985	1334.82	0	0.8347	458.065	0
364	42.0583	-70.41	Rjan G A et al., 1998	4	2.34975	7.93449	125.41	-53	4.41901	3.21732	1.82428	2544.86	0	2.1234	792.766	0
365	42.3425	-70.3917	Rjan G A et al., 1998	2.5	2.2715	7.82219	125.41	-92	4.51343	5.3	0.76529	1821.61	1	1.6778	690.752	0
366	41.855	-70.2983	Rjan G A et al., 1998	1	2.34975	7.91871	118.03	-26	3.86071	3.21732	2.60985	3245.23	0	2.7246	921.246	0
367	70.05	25.6167	Rjan G A et al.,1988	1.2	-2.64783	0	113.61	-193	1.84907	3.5	1.18563	2122	0.3	3.7616	705.962	0.2
368	15.4537	-94.381	Ruiz-Fernandez A C et al., 2004	0	2.66644	2.08475	6.81	-202	1.29636	1	9.6157	39.2883	0	0.6356	741.712	0
369	25.6833	-108.883	Ruiz-Fernandez A C et al., 2009	0	0.505358	3.48443	20.06	-9	1.27987	4.4	8.62932	75.7795	0.8	4.2672	2202.62	1.5
370	24.5833	-107.5	Ruiz-Fernandez A C et al., 2009	0	0.505358	1.03272	21.42	3	1.25992	4.4	6.58708	41.8823	2.5	4.2153	2462.11	2.3
371	23.15	-106.333	Ruiz-Fernandez A C et al., 2009	1.5	-0.233013	1.53453	29.69	7	1.17236	4.4	5.3272	11.8768	1	4.606	2070.47	0.1
372	16.3	-95.15	Ruiz-Fernandez A C et al., 2012	4	2.47883	2.14495	15.57	19	1.19587	1	1.1221	33.469	0.6	2.4364	1808.12	6.2
373	8.77765	100.021	Sakuna-Schwartz D et al., 2015	4	2.99406	1	98.18	-12	0.465349	12	13.925	578.346	0.3	0.7263	843.077	0.3
374	8.64513	98.2155	Sakuna-Schwartz D et al., 2015	12	3.1618	1	6.09	-7	2.10545	12	3.19379	292.325	0	0.6032	749.395	0.2
375	-27.7833	153.367	Sanders C J et al., 2016	12	1.80576	2.05325	227.8	3	1.16133	2.7	1.18012	102.846	0	1.0812	875.327	0.2
376	33.6967	-118.342	Santschi P H et al., 2001	12	3.21471	0	77.24	-124	1.45969	8.6	0.78356	37.4893	0	1.7045	877.661	0
377	33.7083	-118.365	Santschi P H et al., 2001	0.5	3.21471	0	77.24	-246	1.45969	8.6	0.78356	39.4705	0	1.7045	877.661	0
378	33.7217	-118.38	Santschi P H et al., 2001	52	3.21471	0	77.24	-66	1.45969	8.6	0.78356	40.7758	0	2.8447	759.173	0
379	29.05	-83.0333	Santschi P H, et al. 2001	2	3.83807	5.38682	67.08	-3	1.63976	1.9	5.69898	386.559	6.3	5.8703	2427.08	13
380	28.9247	-89.6756	Santschi P H, et al. 2001	30	15.2063	8.37419	35.77	-58	0.445461	7.8	17.0261	27.7073	509.4	5.3743	2334.85	32
381	66.8135	69.4073	Sayles F L et al., 1997	4	-0.180944	0	39.63	17	0.246705	0.96	13.1279	2.63636	420.5	8.9237	824.556	5.4
382	66.6673	68.542	Sayles F L et al., 1997	6	-0.180944	0	39.24	14	0.953713	0.96	14.799	3.63825	7.6	8.5928	834.405	17
383	66.806	69.5442	Sayles F L et al., 1997	3	-0.180944	0	39.63	17	0.246705	0.96	13.1279	2.63182	419.8	8.9905	840.338	5
384	66.7785	70.9647	Sayles F L et al., 1997	25	-1.846	0	34.09	4	0.323555	0.96	15.3294	6.03106	287.5	8.9916	868.406	0.8
385	69.0895	76.7172	Sayles F L et al., 1997	4	-3.13537	0	22.65	-1	0.002923	3.2	18.8056	17.8629	56.7	6.7387	815.259	0.2
386	53.815	14.0142	Sayles F L et al., 1997	5.5	1.05386	0	52.51	-5	0.214214	3.5	4.56265	1.35321	18.6	10.7074	1770.2	0.3
387	-28.0833	154.017	Schmidt S et al., 2015	0	1.8538	2.60804	276.27	-750	1.12758	6.7	0.69477	63.7345	0	0.1309	238.785	0
388	-41.4167	147.783	Schmidt S et al., 2015	0	2.84439	0	45.89	-645	1.04722	1.3	0.84981	1447.38	0	0.8776	497.029	0.4
389	-35.45	150.85	Schmidt S et al., 2015	13	2.26231	0	43.23	-733	1.04914	2.45	0.55234	31.0608	0	0.3039	333.882	0
390	-37.6833	150.3	Schmidt S et al., 2015	0	2.456	0	23.49	-718	1.01722	2.45	0.45436	49.9293	0	0.3271	329.755	0
391	10.04	75.64	Shah C et al., 2020	4	0.37931	0	17.79	-130	0.600764	11.4	4.9115	49.4828	0.1	0.8124	780.98	0
392	14.41	74.19	Shah C et al., 2020	8	0.535957	0	0.07	-34	1.24384	11.4	5.71778	92.4809	0.3	1.225	1152.29	0.2
393	13.35	74.57	Shah C et al., 2020	0	0.662674	0	0.07	-22	1.10974	11.4	4.56932	99.9014	0	1.3953	1243.74	0.1
394	12.38	74.48	Shah C et al., 2020	0	0.662674	0	1.45	-87	0.867131	11.4	6.68764	76.2951	0	0.5949	683.991	0
395	15.53	73.19	Shah C et al., 2020	4	0.535957	0	6.81	-40	1.29127	11.4	4.66683	82.3927	0	0.4896	659.188	0
396	15.53	73.53	Shah C et al., 2020	15	0.535957	0	6.81	-39	1.29127	11.4	4.66683	71.5018	0.1	1.1585	1131.35	0
397	34.0618	-122.357	Shawn A et al., 2007	10	2.60385	0	77.24	-2.6	1.43644	5.5	2.83452	17.6256	0	0.3795	318.375	0
398	41.0833	-124.567	Simoneau A, 1999	5	1.5559	0	251	-818	1.78538	3	3.54801	141.199	14.2	1.0947	547.208	0
399	28.83	-95.34	Strauss J et al., 2012	6	7.78958	3.24965	45.7	-12	0.572774	6.2	14.2144	38.668	6.4	3.4068	1729.99	8.4
400	28.85	-95.35	Strauss J et al., 2012	4	7.78958	3.22435	45.7	-8	0.572774	6.2	14.2144	38.655	6.5	4.0202	1917.26	8.6
401	28.0175	123.498	Su H, 1999	5	1.7732	0	18.63	-97	4.06823	15	25.4319	2311.13	65	0.4618	438.626	0
402	29.514	122.491	Su H, 1999	16	2.18105	10	23.49	-24	3.74218	15	33.029	6855.17	840	2.9674	1337.64	0
403	30.032	122.822	Su H, 1999	10	3.36199	9.99614	19.43	-46	1.18077	15	29.324	8239.3	880	2.5935	1263.41	0
404	30.3629	122.822	Su H, 1999	5	4.30485	9.99524	19.43	-35	1.18077	15	29.324	9916.42	900	2.8541	1315.35	0
405	26.5211	120.98	Su H, 1999	15	0.925088	9.49558	17.68	-65	4.51151	18.5	19.8624	5839.83	0.1	0.8273	639.961	0
406	26.8552	121.492	Su H, 1999	16	0.925088	10	17.68	-71	4.11569	18.5	25.4296	4831.76	0	0.7293	576.643	0
407	27.5139	121.757	Su H, 1999	10	1.7732	9.92254	18.63	-63	4.17794	18.5	29.7143	4135.22	6.4	1.0494	726.68	0
408	28.0319	122.016	Su H, 1999	30	1.7732	9.98819	18.63	-51	4.06823	15	25.4319	3937.41	240	1.5485	943.866	0
409	29.1974	127.355	Su H, 1999	0	2.18105	0	23.49	-522	3.74218	15	33.029	1517.97	0	0.1922	277.93	0
410	26.5067	125.067	Su H, 1999	0	0.913891	0	17.68	-339	1.29912	15	0.32148	1709.4	0.3	0.1845	278.235	0
411	27.2981	126.06	Su H, 1999	0	2.41397	0	17.68	-436	1.29912	15	0.32148	1638.78	0.5	0.1523	247.835	0
412	26.2621	125.225	Su H, 1999	0	0.913891	0	17.68	-805	1.20502	15	1.51181	1575.11	0.1	0.1412	237.887	0
413	27.2549	126.088	Su H, 1999	0	2.41397	0	17.68	-788	1.29912	15	0.32148	1623.5	0	0.1455	241.394	0
414	29.2118	127.211	Su H, 1999	5	3.64862	0	45.7	-237	1.35145	15	0.21487	1560.73	0	0.2125	293.275	0
415	29.1543	127.455	Su H, 1999	5	3.64862	0	23.49	-956	1.35145	15	0.21487	1489.2	0	0.1773	265.169	0
416	29.1543	127.34	Su H, 1999	3	3.64862	0	23.49	-596	1.35145	15	0.21487	1521.01	0	0.1874	274.469	0
417	30.7083	122.937	Su H, 1999	5	4.30485	9.99057	19.43	-43	1.18077	15	29.324	11029.1	900	2.6306	1271.86	0
418	28.5643	122.16	Su H, 1999	25	1.7732	9.95013	25.87	-32	4.06816	15	28.5273	4340.18	430	2.5037	1271.03	0
419	29.1974	123.484	Su H, 1999	10	3.64862	0	23.49	-71	1.35145	15	0.21487	3622.16	400	0.8137	619.028	0
420	29.0391	122.362	Su H, 1999	45	1.7732	9.9925	23.49	-34	3.74218	15	33.029	5172.81	760	2.6245	1286.84	0
421	21.167	89.665	Suckow Axel, et al. 2001	35	5.7044	4.45082	4.3	-67	1.77186	3	21.5108	1945.55	987	1.5313	1242.02	81
422	2.39867	101.97	Suckow Axel, et al. 2001	6	4.09322	0	37.69	3	1.45245	7.7	9.3389	4572.52	0.1	2.3274	1740.57	0.3
423	2.388	101.958	Suckow Axel, et al. 2001	8	4.09322	0	37.69	-5	1.61609	7.7	7.63122	4574.36	0.4	2.3274	1740.57	0.3
424	2.40067	101.993	Suckow Axel, et al. 2001	25	4.09322	0	37.69	8	1.45245	7.7	9.3389	4561.05	0	2.216	1696.06	0.3
425	55.3	-131.833	Sugai S F, 1990	4	-0.907325	0	283.75	500	3.61265	1.42	0.29254	745.293	0	4.1772	890.629	0
426	55.1333	-131.7	Sugai SF, 1990	0	-0.907325	0	283.75	-150	3.60598	1.42	0.32345	909.718	0	4.1044	896.887	0
427	55.3333	-131.65	Sugai SF, 1990	3	-0.907325	0	283.75	31	3.61265	1.42	0.10059	803.344	0	4.494	925.656	0.1
428	55.3167	-131.85	Sugai SF, 1990	3	-0.907325	0	283.75	347	3.61265	1.42	0.29254	727.567	0	4.2042	890.408	0
429	55.35	-131.683	Sugai SF, 1990	4	-0.907325	0	283.75	-11	3.61265	1.42	0.10059	778.745	0.1	4.5017	925.551	0.12
430	55.2917	-131.692	Sugai SF, 1990	4	-0.907325	0	283.75	21	3.60598	1.42	0.32345	813.111	0.1	4.5017	925.551	0
431	55.2917	-131.65	Sugai SF, 1990	0	-0.907325	0	283.75	24	3.60598	1.42	0.32345	829.937	0.1	4.494	925.656	0.1
432	55.2917	-131.417	Sugai SF, 1990	0	-0.907325	0	283.75	297	3.62822	1.42	0.19212	928.481	0.2	4.6315	921.567	0
433	55.1417	-131.8	Sugai SF, 1990	3	-0.907325	0	283.75	-209	3.61265	1.42	0.29254	864.107	0	4.3799	940.455	0
434	55.1	-131.65	Sugai SF, 1990	0	-0.907325	0	283.75	-108	3.60598	1.42	0.32345	950.075	0	4.3652	937.306	0.1
435	55.4167	-131.717	Sugai SF, 1990	6	-0.907325	0	283.75	56	3.61265	1.42	0.10059	723.515	0	4.2488	923.384	0.2
436	55.3	-131.667	Sugai SF, 1990	0	-0.907325	0	283.75	14	3.60598	1.42	0.32345	817.877	0	4.5017	925.551	0
437	27.7997	121.869	Sun X, et al., 2017	8	1.7732	9.95197	18.63	-49	4.06823	15	25.4319	4036.82	54	1.4298	892.636	0
438	27.6361	121.656	Sun X, et al., 2017	18	1.7732	9.80916	18.63	-43	4.17794	18.5	29.7143	4350.58	34	1.5546	941.219	0
439	31.9544	122.245	Sun X, et al., 2017	25	3.98428	6.83453	19.43	-17	3.26695	15	25.6978	17608	940	3.2393	1309.94	0.3
440	31.0683	123.252	Sun X, et al., 2017	15	4.30485	10	19.43	-54	1.2315	15	35.6709	11025.1	800	1.8889	1050.85	0
441	31.005	123.493	Sun X, et al., 2017	15	4.30485	10	19.43	-48	1.18077	15	29.324	9746.65	780	1.494	910.645	0
442	31.115	122.489	Sun X, et al., 2017	80	3.44118	9.09766	19.43	-13	4.13252	15	34.3015	15088	960	2.9971	1324.89	0.2
443	-37	175.4	Swales A et al., 2008	7	2.29115	1	47.24	-13	2.41379	6.6	3.86217	236.794	9.4	2.6861	1122.81	0
444	-28.9756	153.404	Taffs K H et al., 2008	0	2.56435	3.16484	276.27	10	1.12956	4.2	1.13995	36.3436	0	2.4116	1309.04	0.2
445	5.061	115.358	Theng T L et al., 2003	0	4.81054	0	386.74	-30	2.11367	11.1	7.45785	59.4761	1.3	4.1033	2557.73	0.4
446	5.11467	115.311	Theng T L et al., 2003	0	4.81054	0	386.74	-29	2.11367	11.1	7.45785	58.8491	0.5	3.6883	2420.42	0.4
447	5.17917	115.257	Theng T L et al., 2003	0	4.81054	0	386.74	-23	2.11367	11.1	7.45785	58.4124	0	2.9273	2120.96	0.4
448	5.0835	115.544	Theng T L et al., 2003	20	4.81054	0	386.74	4	2.37073	11.1	17.4893	60.751	5.9	5.8619	3037.82	1.2
449	5.07767	115.541	Theng T L et al., 2003	20	4.81054	0	386.74	4	2.37073	11.1	17.4893	60.7619	6.5	6.8409	3259.09	1.2
450	5.08833	115.546	Theng T L et al., 2003	10	4.81054	0	386.74	1	2.37073	11.1	17.4893	60.7373	6.4	5.8619	3037.82	1
451	5.59483	115.636	Theng T L et al., 2003	0	4.84801	0	386.74	-1	1.5472	11.1	5.1518	56.6084	0	1.7859	1536.65	0.2
452	5.6445	115.681	Theng T L et al., 2003	0	4.84801	0	386.74	-9	1.21426	11.1	2.56515	56.1224	0	1.0207	1107.38	0
453	5.9735	115.988	Theng T L et al., 2003	0	3.56547	0	386.74	1	1.17287	11.1	1.12631	51.7401	0.3	0.7036	874.436	0.1
454	5.02867	115.055	Theng T L et al., 2003	0	4.73171	0	386.74	22	1.28545	11.1	4.86619	57.3319	0	2.1926	1784.26	0.3
455	5.69517	115.73	Theng T L et al., 2003	0	4.84801	0	386.74	-10	1.21426	11.1	2.56515	55.4952	0	0.8397	987.836	0
456	67.05	62.9333	Tillman P K et al., 2013	30	2.63957	0	58.93	97	0.880839	0.96	15.202	688.5	0	8.4885	604.338	0.2
457	67.15	61.85	Tillman P K et al., 2013	30	2.63957	0	54.37	61	0.880839	0.96	15.202	688.5	0	4.9083	626.371	0.2
458	67.25	62.0833	Tillman P K et al., 2013	12	2.63957	0	58.93	73	0.880839	0.96	15.202	76.5	0	4.9083	626.371	0.2
459	14.708	40.596	Vallefuoco M et al., 2012	0	2.63526	0	8.48	14	0.594742	2.7	8.9434	145.737	0	1.5629	1435.98	4
460	39.8108	-74.1903	Velinsky D J et al., 2017	15	3.79351	7.18925	115.38	5	0.938866	4.3	8.10915	934.289	0	6.9285	1716.91	0
461	40.03	-74.08	Velinsky D J et al., 2017	5	3.67204	7.17048	132.63	-2	0.972469	4.72	2.92175	863.531	0	5.4828	1548.14	0
462	39.8475	-74.1472	Velinsky D J et al., 2017	10	3.79351	7.22071	115.38	0	0.96326	4.3	6.89805	912.686	0	7.4428	1782.16	0
463	39.6275	-74.2603	Velinsky D J et al., 2005	12	4.14594	7.24722	115.38	-1	0.903025	4.3	9.33455	966.352	0	6.0094	1614.79	0
464	33.3	-79.2	Vogel R L et al., 1996	0	1.96124	8.64278	95.87	-2	0.985537	3.5	9.25224	700.801	11.5	4.0869	1739.8	1.2
465	33.2833	-79.1833	Vogel R L et al., 1996	4	1.96124	8.65914	95.87	-3	0.985537	3.5	9.25224	697.581	12.8	4.0869	1739.8	0.8
466	33.35	-79.1667	Vogel R L et al., 1996	0	1.96124	8.6631	95.87	-2	0.985537	1.6	9.25224	685.694	12.1	3.4568	1576.81	0
467	15.0372	109.15	W Szczuciński et al., 2009	12	1.39102	7.78625	114.1	-67	0.998167	10	1.41584	107.093	0	0.4463	550.86	0
468	12.2452	109.332	W Szczuciński et al., 2009	15	3.10735	6.8187	52.15	-29	1.03878	10	1.50074	21.8128	0	0.543	662.838	0.3
469	12.2368	109.38	W Szczuciński et al., 2009	8	3.10735	6.90031	52.15	-27	1.03878	10	1.50074	21.1866	0	0.4158	564.499	0.3
470	15.0972	108.963	W Szczuciński et al., 2009	20	1.39102	7.79094	101.33	-20	0.998167	10	3.20999	140.182	0	0.7644	761.714	0.4
471	15.0833	109	W Szczuciński et al., 2009	0	1.39102	7.78201	114.1	-34	0.998167	10	3.20999	132.258	0	0.7583	749.679	0.4
472	25.1667	-80.5333	Walter L M et al., 2007	5	3.54519	7.86498	50	-2	0.992102	4	11.1934	1836.39	0	1.6407	1266.82	0.4
473	25.3333	-80.4167	Walter L M et al., 2007	2.5	3.79696	7.84448	50	3	0.57336	4	4.25592	2036.76	0	4.0907	2079.55	0.2
474	-21.6541	-40.9776	Wanderley C et al., 2014	13	2.69726	0	179.58	-12	1.56657	2.1	16.9957	114.648	11.8	3.1453	1757.79	0
475	-21.5971	-41.0022	Wanderley C et al., 2014	10	2.69726	0	217.38	-8	1.56657	2.1	16.9957	116.362	26.4	4.2725	2071.02	1.2
476	-21.6497	-40.9868	Wanderley C et al., 2014	13	2.69726	0	179.58	-12	1.56657	2.1	16.9957	114.637	12.3	3.1453	1757.79	0
477	-21.6061	-40.9907	Wanderley C et al., 2014	4	2.69726	0	179.58	-10	1.56657	2.1	16.9957	116.193	24.5	3.3248	1810.9	0.2
478	-21.5805	-40.9926	Wanderley C et al., 2014	20	2.69726	0	179.58	-11	1.56657	2.1	16.9957	117.183	18.6	3.0279	1706.44	0
479	-21.6236	-40.9817	Wanderley C et al., 2014	12	2.69726	0	179.58	-10	1.56657	2.1	16.9957	115.782	17.4	3.3248	1810.9	0
480	-21.6042	-40.9767	Wanderley C et al., 2014	5	2.69726	0	179.58	-14	1.56657	2.1	16.9957	116.559	19.8	3.3248	1810.9	0
481	-21.6447	-40.9959	Wanderley C et al., 2014	15	2.69726	0	179.58	-9	1.56657	2.1	16.9957	114.648	15.4	3.1453	1757.79	0
482	-21.626	-40.9939	Wanderley C et al., 2014	18	2.69726	0	179.58	-9	1.56657	2.1	16.9957	115.376	18.4	3.1453	1757.79	0.4
483	-21.6085	-40.9982	Wanderley C et al., 2014	5	2.69726	0	179.58	-7	1.56657	2.1	16.9957	115.989	25.9	3.3248	1810.9	1.2
484	38.7681	117.511	Wang F et al., 2016	6	1.8002	1	0.77	1	1.36153	2.7	22.527	3376.35	0.4	4.1459	1365.15	0.1
485	38.7682	117.531	Wang F et al., 2016	4	1.8002	1	0.77	1	1.36153	2.7	22.527	3366.86	0.4	4.1459	1365.15	0.1
486	38.7111	117.629	Wang F et al., 2016	10	1.8002	1	0.77	-3	1.36153	12.8	22.527	3308.77	0.3	3.9107	1324.7	0
487	30.13	122.79	Wang J et al., 2016	10	4.30485	9.99605	19.43	-45	1.18077	15	29.324	8853.56	890	2.8878	1315.7	0
488	31.77	122.47	Wang J et al., 2016	5	3.98428	7.34239	19.43	-21	4.13252	15	34.3015	16620.3	945	3.2308	1381.77	0
489	61.2337	-175.076	Wang K et al., 2019	4	11.3508	0	64.29	-67	0.867823	1.42	2.31297	545.581	0	0.5745	204.267	0
490	71.9292	-153.763	Wang K et al., 2019	0	-4.25849	0	1.7	-345	0.199397	1.42	21.5487	16.0554	0	1.03	385.301	0
491	43.76	-124.24	Wheatcroft R A et a., 2013	6	0.887541	0	265.57	-54	2.07577	3	1.78082	43.2357	3.2	4.4981	1150.86	0
492	43.82	-124.23	Wheatcroft R A et a., 2013	9	0.887541	0	265.57	-61	2.07577	3	1.78082	42.7769	0.2	4.4042	1137.15	0
493	43.52	-124.29	Wheatcroft R A et a., 2013	12	-0.599979	0	265.57	-49	2.04226	3	1.6752	44.6738	0.6	4.6157	1181.03	0
494	43.6	-124.27	Wheatcroft R A et a., 2013	12	-0.599979	0	265.57	-73	2.07577	3	1.78082	44.2515	4.3	4.452	1152.96	0
495	43.68	-124.25	Wheatcroft R A et a., 2013	10	0.887541	0	265.57	-41	2.07577	3	1.78082	43.748	5.4	4.1609	1122.26	0.1
496	43.88	-124.22	Wheatcroft R A et a., 2013	8	0.887541	0	265.57	-59	2.07577	3	1.78082	42.2818	0	4.0123	1081.94	0
497	43.75	-124.29	Wheatcroft R A et a., 2013	9	0.887541	0	265.57	-97	2.07577	3	1.78082	43.4453	0.7	3.6317	1036.11	0
498	43.89	-124.3	Wheatcroft R A et al., 2013	7	0.887541	0	265.57	-105	2.07577	3	1.78082	42.5461	0	2.9305	926.392	0
499	43.53	-124.3	Wheatcroft R A et al., 2013	6	-0.599979	0	265.57	-70	2.04226	3	1.6752	44.4752	0.7	4.1939	1126.4	0
500	12.2	109.308	Witold Szczuciński et al., 2001	30	3.10735	6.63004	52.15	148	1.03878	10	1.50074	25.0804	0	0.4583	602.658	0.3
501	12.25	109.542	Witold Szczuciński et al., 2001	5	3.10735	7.18688	52.15	-127	1.04357	10	1.5809	17.6006	0	0.293	455.815	0
502	41.1853	-73.835	Woodruff J D, 1999	0	3.3573	5.66647	127.63	-162	1.03017	1.4	18.749	651.859	3.5	10.9274	2195.03	1.4
503	40.6908	-74.0353	Woodruff J D, 1999	5	3.97873	6.32385	132.63	-11	1.09964	1.4	8.67408	696.251	11.8	7.2416	1782.66	0
504	40.7836	-73.9944	Woodruff J D, 1999	12.5	3.3573	6.21627	140.12	-2	1.09964	1.4	8.67408	678.813	12.3	7.2416	1782.66	0.1
505	40.7833	-74.0003	Woodruff J D, 1999	20	3.3573	6.2074	132.63	-2	1.09964	1.4	8.67408	677.619	12.1	7.2416	1782.66	0.1
506	41.0333	-73.8836	Woodruff J D, 1999	3	3.3573	5.88005	127.63	12	1.04072	1.4	18.739	655.105	11.8	10.9913	2189.63	0.7
507	54.6441	17.1336	Woszczyk M et al., 2017	18	2.0546	0	64.05	1	0.260696	3.5	3.62059	0.463519	0	5.5696	1505.47	0.1
508	54.6577	17.0843	Woszczyk M et al., 2017	25	2.0546	0	64.05	1	0.260696	3.5	3.62059	0.463995	0	5.509	1505.47	0
509	54.1521	16.2497	Woszczyk M et al., 2017	24	1.45648	0	84.76	33	0.203562	3.5	1.47053	0.358748	0	9.0035	1591.67	0.1
510	54.1521	15.3629	Woszczyk M et al., 2017	21	1.1349	0	129.04	1	0.228753	3.5	2.89453	0.567901	0	8.7446	1590.29	0
511	54.3724	16.3095	Woszczyk M et al., 2017	29	1.1349	0	84.76	-3	0.228753	3.5	2.89453	0.375707	0	9.194	1616.5	0.1
512	20.2123	114.068	Wu L J et al., 1987	3.4	1.28805	0	6.81	-147	1.63141	4.1	9.08067	197.548	0.5	0.1528	269.706	0
513	21.0076	113.947	Wu L J et al., 1987	14	1.28805	10	5.03	-80	1.55968	4.1	9.1341	255.083	34	0.2234	330.157	0
514	37.67	119.26	Wu X et al., 2020	18	1.8002	2.37778	4.77	-7	0.930848	28	20.8223	2174.73	46.9	3.499	1227.51	86
515	21.48	109.76	Xia P et al., 2017	0	3.52169	8.92665	5	-22	2.64003	2.2	9.68112	1930.86	0	3.0316	1690.96	0.4
516	21.81	108.49	Xia P et al., 2017	10	3.52169	8.21106	10.67	7	2.47643	3.8	13.3359	1387.56	0	3.9243	1844.44	0.7
517	30.5	122.3	Xia X et al., 2004	120	4.57678	9.61021	19.43	0	1.2315	15	35.6709	13340.5	950	3.1914	1296.78	0.1
518	19.196	110.903	Xu D et al., 2014	0	3.99689	10	5.92	-70	1.03346	4.1	7.27611	347.79	0	0.3126	429.256	0
519	21.236	111.986	Xu D et al., 2014	12	1.63644	9.48884	1.17	-35	1.87381	14.2	9.34729	571.886	45.2	0.8002	739.503	0
520	21.099	111.356	Xu D et al., 2014	15	2.39852	9.32196	1.17	-31	2.16451	14.2	9.26601	902.115	12.4	1.0875	892.392	0
521	20.739	111.083	Xu D et al., 2014	5.2	3.15999	9.59712	6.81	-35	2.28666	14.2	11.0158	1153.79	0.2	1.1188	928.907	0
522	21.551	112.479	Xu D et al., 2014	0	0.459575	9.64341	4.31	-20	1.63141	14.2	9.08067	523.604	104.5	2.6581	1580.32	0.8
523	20.196	111.173	Xu D et al., 2014	10	3.15999	9.9899	6.81	-48	1.36652	4.1	3.81338	881.481	0	0.7074	714.995	0
524	34.0813	-119.099	Xu J P et al., 2010	6	3.09825	0	86.59	-134	1.46688	8.6	1.9171	69.0035	0	2.8293	1126.73	0.6
525	8.512	105.288	Xue Z, et al. 2010	22	3.24463	1	9.08	-8	2.32103	7.2	28.7093	1943.64	240	1.218	1159.36	4.6
526	9.243	105.9	Xue Z, et al. 2010	15	2.76487	1	11.89	-2	3.12001	11.1	35.634	2776.83	489	2.4037	1715.72	24
527	9.347	106.265	Xue Z, et al. 2010	12	2.76487	1	5.67	-3	2.80205	11.1	29.5481	3200.46	539	2.4815	1755.55	75
528	9.125	104.743	Xue Z, et al. 2010	0	2.90595	1	13.42	-8	1.35621	7.7	12.8074	1089.19	75.6	2.2486	1624.28	17
529	-34.9683	29.5377	Yael E F et al., 2020	13.5	2.52278	0	6.52	15	0.223745	0.87	0.45329	76.5	0	0.1779	242.726	0
530	-34.9572	29.5417	Yael E F et al., 2020	0	2.52278	0	6.52	15	0.223745	0.87	0.45329	3.06	0	0.1776	242.873	0
531	-34.9545	29.5408	Yael E F et al., 2020	20	2.52278	0	6.52	30	0.223745	0.87	0.45329	306	0	0.178	243.336	0
532	-34.962	29.5437	Yael E F et al., 2020	26	2.52278	0	6.52	40	0.223745	0.87	0.45329	688.5	0	0.1776	242.426	0
533	-34.9638	29.5448	Yael E F et al., 2020	28	2.52278	0	6.52	15	0.223745	0.87	0.45329	688.5	0	0.1776	242.426	0
534	22.68	114.54	Yang W, et al. 2018	12	2.86421	9.57498	13.89	-11	1.22941	14.2	3.34029	272.774	134	4.022	1848	0.3
535	29.7867	-95.0717	Yeager K.M. et al., 2007	7	7.78958	4.77111	47.44	1	1.26278	6.2	6.5017	54.7367	5.5	11.2805	3164.35	1.6
536	28.94	-96.7667	Yeager K.M. et al., 2007	0	6.92114	2.95592	24.49	22	0.447307	4.4	23.8405	16.8399	0	7.6553	2658.11	1.2
537	29.4867	-95.0167	Yeager K.M. et al., 2007	10	7.78958	4.82088	47.44	5	1.03215	6.2	15.7257	53.1794	3.8	11.6438	3211.27	0.5
538	77.0167	29.4833	Zaborska A et al., 2008	1	-0.000241932	0	28.02	-229	0.655401	3.5	4.63832	157.232	0	1.0621	300.867	0
539	77.0833	28.55	Zaborska A et al., 2008	0	-0.000241932	0	28.02	-206	0.655401	3.5	4.63832	212.198	0	1.0738	304.618	0
540	75.6667	30.1667	Zaborska A et al., 2008	0	-0.464434	0	5	-356	0.655401	3.5	4.63832	170.148	0	1.1459	313.389	0
541	78.25	27.1667	Zaborska A et al., 2008	0.5	-0.000241932	0	24.89	-323	0.734562	3.5	3.3167	180.702	0	1.8772	303.154	0
542	79.0167	25.7667	Zaborska A et al., 2008	0	-0.608302	0	16.23	-193	0.839752	3.5	7.6551	144.57	0	1.8586	251.82	0
543	81.2833	26.85	Zaborska A et al., 2008	1	-0.000241932	0	24.89	-489	0.747695	3.5	4.42755	269.255	0	1.8498	229.978	0
544	79.3667	28.7	Zaborska A et al., 2008	3	-0.000241932	0	24.89	-290	0.655401	3.5	4.63832	220.041	0	1.0035	302.044	0
545	77.4333	40.3	Zaborska A et al., 2008	0	0.916775	0	28.02	-207	0.177782	3.5	1.52343	117.141	0	2.9889	254.504	0
546	75.6833	31.8167	Zaborska A et al., 2008	0	-0.218268	0	5	-343	0.655401	3.5	4.63832	318.618	0	1.3432	311.839	0
547	77.6333	25.8333	Zaborska A et al., 2008	0	-0.000241932	0	28.02	-175	0.461234	3.5	2.72029	508.157	0	1.8733	334.595	0
548	76.3833	22.1667	Zaborska A et al., 2008	3.5	-0.731669	0	5	-198	1.20793	3.5	2.82203	2395.32	0	1.4568	284.222	0
549	34.7717	119.233	Zhang C and Feng X, 2008	6	3.65894	1.07679	6.52	-37	1.95458	9.3	17.5745	9364.83	34	3.7066	1377.73	2.4
550	34.7911	119.22	Zhang C and Feng X, 2008	18	3.65894	1.07612	6.52	-33	1.95458	9.3	17.5745	9296.23	32	3.7634	1393.24	1.8
551	38.6753	118	Zhao G et al., 2009	0	1.8002	1	0.77	-10	1.32059	3.3	21.7069	3094.92	0	3.494	1247.52	0
552	30.6667	126.633	Zou H Y et al., 1984	12	4.37884	0	19.43	-89	2.12161	15	0.57575	1877.53	0	0.5928	503.586	0
553	30.6667	125.383	Zou H Y et al., 1984	0	4.2173	0	19.43	-68	2.12161	15	0.57575	3805.43	20	0.8371	608.12	0
554	31.3333	126.005	Zou H Y et al., 1984	9.8	4.37884	0	19.43	-70	2.12161	15	0.57575	2980.29	0	0.7442	568.108	0
555	33.4167	124.013	Zou H Y et al., 1984	11	3.71721	0	19.43	-64	3.05577	15	13.9492	5647.71	280	0.9506	637.864	0
556	32	127.164	Zou H Y et al., 1984	10	4.2173	0	19.43	-120	2.12161	15	0.57575	1405.85	0	0.3559	391.88	0
557	55.8	-84.9	Zou Z et al., 2009	5	-0.963097	0	26.11	-78	2.60858	1.4	26.0684	528.604	32.5	1.284	323.28	0
558	62.5	-78.3	Zou Z et al., 2009	0	-3.31809	0	12.45	-51	2.0499	2	3.69567	3324.41	0	0.5378	230.148	0
559	60.1	-78.3	Zou Z et al., 2009	0	-2.26245	0	18.94	-51	0.502301	2.06	4.05364	103.756	0	0.6836	267.972	0
560	58.5	-78.1	Zou Z et al., 2009	0	-0.333765	0	24.58	38	0.767125	2.06	4.10395	191.304	0	2.1147	536.329	0
561	62.3	-177.5	Zou Z et al., 2009	4	10.8077	0	12.45	-102	1.83772	1.42	7.91561	355.703	0	0.4945	217.733	0
562	55.9	-78.05	Zou Z et al., 2009	0	0.607581	0	36.49	-53	1.37906	2.06	6.21081	288.016	0	0.9238	310.016	0
563	63.4	-176.1	Zou Z et al., 2013	0	10.8077	0	64.29	-90	1.17899	1.42	5.01522	239.456	0	0.5576	226.839	0
564	62.2	-178.1	Zou Z et al., 2013	0	10.8077	0	12.45	-135	1.83772	1.42	7.91561	375.57	0	0.504	225.934	0
565	72.3	-155.8	Zou Z et al., 2013	6	-2.90595	0	1.7	-779	0.163647	1.42	14.858	25.1277	0	0.8446	321.863	0
566	71.2	-98.1	Zou Z et al., 2013	0	-2.1814	0	6.71	-134	0.160134	1.42	17.7824	67.7422	0	0.9467	134.846	0
567	74.1	-98.1	Zou Z et al., 2013	0	-3.03626	0	3.3	36	0.202396	4.5	12.8583	328.213	0	0.7581	133.505	0
568	71.2	-156.2	Zou Z et al., 2013	4	-0.552495	0	3.11	8	0.141375	1.42	11.8229	32.5863	0	1.4179	432.647	0.1
569	68.19	-102.2	Zou Z et al., 2013	0	-4.12101	0	2	-64	0.307081	4.5	9.06726	284.701	1.1	1.6479	219.985	0
570	73.4	-98.1	Zou Z et al., 2013	1	-3.03626	0	3.43	70	0.219327	4.5	13.0571	314.647	0	0.9613	179.185	0
571	72.6	-97.6	Zou Z et al., 2013	2	-3.03626	0	4.37	100	0.219327	4.5	13.0571	219.906	0	0.8533	181.274	0
572	72.2	-156	Zou Z et al., 2013	0	-2.90595	0	1.7	-285	0.163647	1.42	14.858	25.1207	0	0.8543	322.326	0
573	66.9	-172.4	Zou Z et al., 2013	1.5	10.6236	0	18.01	6	0.203081	1.42	8.6874	14.392	0.1	0.7753	337.638	0.2
574	71.1	-156.4	Zou Z et al., 2013	1.5	-2.90595	0	3.11	6	0.163647	1.42	14.858	28.8064	0	1.7658	429.282	0.3
575	74.5	-87.1	Zou Z et al., 2013	1.5	-2.84569	0	5.13	282	1.29514	2	7.2197	473.561	0	0.3814	115.701	0
576	66.65	-172.4	Zou Z et al., 2013	7	10.6236	0	18.01	272	0.203081	1.42	8.6874	14.6345	0	0.7906	388.549	0.2
577	42.867	4.717	Alperin, M. J. et al., 2002	5	3.53	6.32385	19.6667	-210	0.04	5.5	2.96	0.596192	2.3	0.3538	332.68	0
578	36.0667	-75	Carpenter, R., et al., 1985	1.6	3.72	0	19.6667	-212	1.37	3.6	6.38	393.537	4.5	0.8785	582.471	0
579	47.55	-122.267	Carpenter, R., et al., 1985	10	5.85	0	145.65	-212	2.02	3	2.19	5257.75	0.4	10.2332	1665.29	0.3
580	-46.783	-78.518	Carpenter, R., et al., 1985	5	-2.13	0	19.6667	-216	1.24	3	0.28	3.06	2.5	0.3149	221.137	0
581	77.4833	39.4333	Carpenter, R., et al., 1985	5.4	-0.02	0	19.6667	-217	0.17	3.5	1.52	133.047	0	2.921	250.472	0
582	75.0333	26.2167	Carpenter, R., et al., 1985	5.3	1.38133	0	19.6667	-218	0.461234	3.5	2.72029	528.081	0	2.0271	341.476	0
583	79.017	29.483	Carpenter, R., et al., 1985	1.75	1.38133	0	19.6667	-222	0.655401	3.5	4.63832	180.881	0	1.0206	296.866	0
584	73.05	35.5833	Carroll, J. et al., 2008	5.1	0.37856	0	19.6667	-224	2.38513	3.5	0.96374	411.754	0	2.8337	314.422	0
585	48.4176	-69.0885	Carroll, J. et al., 2008	10	-5.77679	0	79.4	-226	3.68231	2.7	5.92753	1291.43	167.8	4.7591	931.878	40.5
586	44.0881	-63.0414	Kim, K. H. & Burnett, W. C. 1988	13	3.17956	0	139.3	-230	1.24075	3.8	0.59655	203.757	0	0.6905	338.635	0
587	74.9667	47	Maiti, K. et al., 2010	10	1.92094	0	19.6667	-243	0.376802	3.5	3.07103	43.0404	0	2.3992	232.063	0
588	49.7103	-60.9521	Maiti, K. et al., 2010	14	-0.678691	0	19.6667	-245	0.937067	3.7	2.77279	144.692	7.7	0.8544	320.944	0
589	47.683	-122.3	Mulsow, S. et al., 2006	5.2	0.296681	0	145.65	-249	2.31429	1.6	4.45139	5337.45	0	10.2633	1703.11	0.2
590	43.668	-1.64783	Mulsow, S. et al., 2006	20	1.63792	6.32385	88.6333	-250	3.112	5.5	4.3445	154.024	0.8	1.0515	588.888	0.1
591	48.5377	-68.8777	Mulsow, S. et al., 2006	8	0.679598	0	78.3	-255	3.31801	2.7	2.79294	1014.3	154.9	4.1414	880.851	34
592	48.2405	-69.3302	Mulsow, S. et al., 2006	8	-7.59091	0	79.4	-255	3.69088	2.7	2.3558	1754.97	175.5	4.446	891.384	54
593	49.0943	-67.068	Mulsow, S. et al., 2006	3	-5.44641	0	69.1	-256	3.23083	2	5.9082	258.537	123.4	3.7482	917.36	7
594	42.8227	4.39435	Mulsow, S. et al., 2006	5	3.53643	6.32385	3.11	-260	0.049783	5.5	1.02633	0.599709	0	0.3478	323.634	0
595	48.8454	-68.1697	Smith, J. N. & Schafer, C. T. 1999	4	-5.77679	0	78.3	-278	3.68231	2.7	5.92753	636.268	324.3	4.3039	937.195	20.6
596	72.5167	45.7	Smith, J. N. & Schafer, C. T. 1999	22	8.53448	0	3.11	-284	0.839269	3.5	10.3478	77.8431	0	2.4548	268.156	0
597	80.15	29.6	Smith, J. N. & Schafer, C. T. 1999	1	-0.26545	0	3.11	-286	0.507931	3.5	6.67698	390.911	0	1.0141	296.967	0
598	48.9707	-67.8134	Smith, J. N. & Schafer, C. T. 1999	3	1.08799	0	81.7	-290	1.99171	2	1.90983	492.856	298.5	3.9263	927.052	18
599	36.3333	-75	Zou, Z.Z., et al., 1991	2.7	5.00246	0	3.11	-296	0.791055	2.7	4.28629	332.901	3.6	0.8263	543.428	0
600	48.6919	-68.589	Zou, Z.Z., et al., 1997	6	-7.59091	0	78.3	-296	3.69088	2.7	2.3558	838	186.4	4.2557	901.521	26
601	26.22	-77.81	Added et al., 2001	40	6.52081	0	58.5333	-2	0.606628	4	4.2901	1442.01	0	0.1327	269.489	0
602	45.748	-64.482	Anderson et al., 1988	10	2.13373	0	122.75	-80	8.23027	10.2	8.97591	2264.93	0	6.4782	1115.03	0
603	43.75	-69.283	Anderson et al., 1988	16	-1.11793	0	99.4	-80	4.54205	1.47	1.60063	366.185	0	2.3477	794.162	0
604	36.692	-121.909	Anderson et al., 1988	1	6.07597	0	162.325	-80	1.48935	5.5	1.60969	51.71	0	5.6597	1511.92	1
605	48.75	-122.5	Andersen et al., 2000	12	1.8105	0	144.775	-3	2.61541	3	0.75014	5364.58	78	8.3509	1601.65	1.8
606	43.333	4.767	Benninger et al., 1979	10	4.18308	1.34483	30.475	-15	0.05951	1	7.09323	0.636842	49.2	1.1266	713.538	0.8
607	37.553	-122.79	Black et al., 2014	13	6.07597	1.34483	155.4	-65	1.45733	5.5	0.71137	57.316	46	3.8341	1178.17	0
608	-18.5	147	Carpenter et al., 1985	50	4.43843	3.05805	3.11	-6	2.36416	5.1	9.66734	524.806	0.5	0.2594	436.152	0
609	48.5	-122.567	Carpenter et al., 1985	22	1.8105	1.31021	144.775	-13	2.61541	3	0.75014	5426.1	4.7	7.3103	1451.78	0
610	38.367	-76.333	Carpenter et al., 1985	7	0.620228	6.32385	80.85	-13	0.605325	5.6	5.07282	298.174	54.8	14.3379	2776.56	0
611	44.8422	12.5388	Carpenter et al., 1985	16	6.5332	6.32385	15.25	-13	0.301963	9.8	5.48611	163.864	42.4	4.0263	1605.46	2.6
612	44.7305	12.4402	Carpenter et al., 1985	16	6.5332	3.67834	15.25	-13	0.301963	9.8	5.48611	165.138	40.3	4.3728	1619.5	0.7
613	48.492	-122.508	Carpenter et al., 1985	6.7	1.8105	0	144.775	-19	2.60008	4.5	4.72362	5490.9	0.5	7.0871	1417.93	0
614	48.867	-122.833	Carpenter et al., 1985	8	1.8105	3.67834	144.775	-23	2.60008	4.5	4.72362	5090.73	70	8.25	1637.78	0
615	43.35	4	Carpenter et al., 1985	8	4.18308	6.32385	30.475	-28	0.062816	9.8	9.76951	0.624617	0	0.5744	426.682	0
616	43.372	4.05505	Carpenter et al., 1985	8	4.18308	0	30.475	-28	0.054552	5.5	3.32071	0.630159	0	0.6001	439.674	0
617	48.8	-122.833	Carpenter et al., 1985	4.1	1.8105	6.32385	144.775	-29	2.60008	4.5	4.72362	5131.6	120	7.1572	1519.9	0
618	37.551	-122.722	Carpenter et al., 1985	11	1.46911	0	155.4	-36	1.52787	5.5	2.84435	56.306	56	4.0804	1225	0
619	47.133	-122.733	Carpenter et al., 1985	11	0.296681	3.67834	145.65	-47	2.31429	1.6	4.45139	4038.91	1.1	12.3896	1697.33	0.2
620	43.2534	4.81048	Carpenter et al., 1985	15	4.18308	0	30.475	-51	0.062816	9.8	9.76951	0.618274	36.1	1.0075	661.839	0
621	37.444	-122.683	Carpenter et al., 1985	11	1.46911	6.32385	155.4	-57	1.52787	5.5	2.84435	56.7216	39	3.9846	1200.22	0
622	42.4	-70.7	Carpenter et al., 1985	25	3.33646	6.32385	51.5333	-62	0.801156	10.3	4.06156	1379.66	4.6	2.5252	884.465	0
623	37.206	-122.595	Carpenter et al., 1985	7	1.46911	1.31021	155.4	-70	1.52787	5.5	2.84435	58.052	56	3.1404	1048.17	0
624	48.467	-122.758	Carpenter et al., 1985	10	1.8105	6.32385	144.775	-74	2.60008	4.5	4.72362	5329.43	1.2	4.1019	1086.11	0
625	-15.207	-75.332	Carpenter et al., 1985	6	-11.8238	3.67834	3.11	-75	0.766707	5.8	5.00654	9.3959	4.5	2.397	1189.88	0
626	43.017	4.583	Carpenter et al., 1985	6	4.18308	6.32385	30.475	-86	0.062816	9.8	9.76951	0.612237	5.7	0.5323	423.039	0
627	43.0632	4.57317	Carpenter et al., 1985	6	4.18308	6.32385	30.475	-86	0.062816	9.8	9.76951	0.615526	7.5	0.5837	449.148	0
628	79.817	29.733	Carpenter et al., 1985	1	1.38133	7.17048	3.11	-104	0.734562	3.5	3.3167	324.68	0	1.0168	297.551	0
629	47.933	-122.483	Carpenter et al., 1985	10	0.296681	6.32385	145.65	-107	2.31429	1.6	4.45139	5533.76	8.9	11.4446	1738.19	0
630	47.4	-122.467	Chen et al., 2017	9.8	0.296681	3.67834	145.65	-12	2.31429	1.6	4.45139	5158.07	0.4	10.6609	1705.04	0.1
631	43.217	3.783	Clough et al., 1997	12	4.18308	6.32385	37.15	-68	0.062816	9.8	9.76951	0.597273	0	0.4541	362.724	0
632	43.317	4.85	Cox et al., 2008	31	4.18308	0	30.475	-25	0.062816	9.8	9.76951	0.619099	48.2	1.2991	775.17	4.3
633	40.667	1.017	Crusius J et al., 2004	7	-1.258	3.67834	30.475	-36	0.042229	5.5	4.00606	0.570805	10.3	0.5313	442.33	1.4
634	43.267	4.317	Crusius J et al., 2004	12	4.18308	0	30.475	-39	0.062816	9.8	9.76951	0.63768	0.2	0.6428	468.637	0
635	48.8	-122.917	Crusius J et al., 2004	2	1.8105	0	144.775	-51	2.60008	4.5	4.72362	5072.17	65	5.3667	1308.63	0
636	42.967	3.383	Crusius J et al., 2004	11.5	3.53643	1.34483	29.4	-64	0.049379	5.5	2.96786	0.521436	0	0.4378	351.066	0
637	37.466	-122.83	Crusius J et al., 2004	11	1.46911	1.31021	155.4	-77	1.52787	5.5	2.84435	58.6212	27	3.0509	1032.9	0
638	47.8	-122.817	Crusius J et al., 2004	15	0.296681	6.32385	145.65	-92	2.31429	1.6	4.45139	5245.3	2	9.8873	1619.72	0.1
639	37.225	-76.098	Dellapenna et al., 1997	14	3.67228	6.32385	78.025	-11	0.435661	1.2	8.32471	370.765	28.8	7.0494	2067.13	0.1
640	34.729	137.208	Dellapenna et al., 1997	4.4	-0.456038	0	82.5	-11	1.64795	15	1.01716	305.81	1.2	5.668	1858.65	0
641	45.7354	13.6005	Dellapenna et al., 1997	6	6.5332	6.32385	19.6667	-11	0.301963	9.8	5.48611	135.459	0.2	1.9777	1005.85	0.1
642	47.683	-122.467	Dellapenna et al., 1997	7.3	0.296681	0	145.65	-11	2.31429	1.6	4.45139	5364.07	6.8	10.3362	1688.1	0.1
643	41.567	-71.358	Dellapenna et al., 1997	5	3.33646	6.32385	56.925	-12	0.801156	10.3	4.06156	1636.44	4.6	6.6044	1535.38	0
644	41.1	-72.9	Dellapenna et al., 1997	10	3.33646	0	52.875	-12	0.801156	10.3	4.06156	1346.07	4.8	5.0492	1514.29	0
645	37.401	-76.086	Dellapenna et al., 1997	24	3.67228	3.05805	78.025	-12	0.435661	1.2	8.32471	379.411	33	8.1548	2226.43	0.2
646	41.9	-70.3	Hancock et al., 1999	30	3.33646	0	62.525	-24	0.801156	10.3	4.06156	3140.06	0	2.5275	882.074	0
647	39.103	-76.333	Henderson et al., 1999	10	4.09019	0	66.925	-5	0.605325	5.6	15.4087	167.67	46.7	14.4845	2608.42	0
648	43.217	4.85	Kim K H et al., 1988	24	4.18308	3.67834	30.475	-86	0.062816	9.8	9.76951	0.61251	32.6	0.8385	587.993	4.3
649	37.3723	-76.6498	Kniskern et al., 2003	4	3.67228	7.17048	78.025	-1	0.435661	1.2	8.32471	414.912	6.3	10.5268	2391.78	0.2
650	48.75	-122.5	Kniskern et al., 2003	14	1.8105	6.32385	144.775	-4.5	2.60008	4.5	4.72362	5364.58	137	8.3509	1601.65	1.8
651	-36.717	149.933	Kumar et al., 2016	10	1.55719	0	49.275	-1	1.01722	2.45	0.45436	48.5106	0	1.2098	685.204	0.1
652	34.073	12.462	Kumar et al., 2016	4	4.19647	6.32385	3.11	-1	0.837853	9.8	10.0347	128.503	0	0.128	209.29	0
653	53.2841	7.15824	Kumar et al., 2016	20	1.19228	0	45.3	-1	1.88508	5.5	12.6485	3797.8	1.1	5.8774	1255.33	0.5
654	40.967	1.067	Lewis et al., 2009	9	-1.258	6.32385	3.11	-60	0.042229	5.5	4.00606	0.484229	8.7	0.438	379.783	0.2
655	46.9077	-124.392	Lewis et al., 2009	4	-0.150399	6.32385	286.35	-60	2.27073	1.6	3.95077	351.021	0.8	3.0795	956.206	0
656	37.469	-122.769	Lewis et al., 2009	7	1.46911	6.32385	155.4	-70	1.52787	5.5	2.84435	57.7698	34	3.4634	1111.77	0
657	46.9774	-124.501	Lewis et al., 2009	10	-0.150399	6.32385	286.35	-75	2.27073	1.6	3.95077	368.754	0	2.619	880.413	0
658	36.705	-121.89	Lewis et al., 2009	3	1.55338	6.32385	162.325	-80	1.44753	8.6	0.34719	51.0854	5.4	5.6597	1511.92	1.2
659	46.1941	-124.439	Lewis et al., 2009	11	-0.150399	0	286.35	-85	2.27073	1.6	3.95077	199.366	54	2.2825	847.656	0
660	42.9005	3.67273	Lewis et al., 2009	3	3.53643	3.67834	29.4	-85	0.049379	5.5	2.96786	0.554795	0	0.321	295.1	0
661	48.033	-122.317	Lewis et al., 2009	10	1.8105	6.32385	144.775	-90	2.60008	4.5	4.72362	5559.92	3.4	12.0148	1783.1	0.1
662	43.2	4.9	Lewis et al., 2009	3	4.18308	6.32385	30.475	-90	0.062816	9.8	9.76951	0.606501	27.4	0.6967	521.935	0
663	46.9231	-124.571	Lewis et al., 2009	5	-0.150399	0	286.35	-90	2.27073	1.6	3.95077	338.536	0	2.3462	830.139	0
664	37.01	-122.635	Lewis et al., 2009	5	6.07597	3.67834	155.4	-95	1.45733	5.5	0.71137	60.9803	1.4	1.739	754.462	0
665	75.3167	37.55	Lewis et al., 2009	14	-0.0216672	0	3.11	-100	2.70872	3.5	0.42652	238.704	0	2.9196	261.326	0
666	41.6	-70.4	Miralles et al., 2005	30	3.33646	6.32385	62.525	-23	0.801156	10.3	4.06156	3388.19	0.5	5.1333	1476.08	0
667	41.3	-70.7	Miralles et al., 2005	25	3.33646	6.32385	62.525	-30	0.801156	10.3	4.06156	2694.96	1	2.5899	929.957	0
668	36.943	-122.201	Miralles et al., 2005	3	1.55338	6.32385	144.775	-49	1.44753	8.6	0.34719	53.9913	0	4.0042	1240.7	0
669	48.65	-122.667	Miralles et al., 2005	7.9	1.8105	3.67834	144.775	-56	2.60008	4.5	4.72362	5317.89	100	6.7281	1430.28	0.3
670	36.835	-121.864	Miralles et al., 2005	4	1.55338	3.67834	162.325	-56	1.44753	8.6	0.34719	49.1364	0	8.3898	1845.16	0.1
671	42.85	3.417	Miralles et al., 2005	12	3.53643	0	29.4	-73	0.049379	5.5	2.96786	0.514135	0	0.3678	317.018	0
672	43.2363	4.92364	Miralles et al., 2005	8	4.18308	3.67834	30.475	-79	0.062816	9.8	9.76951	0.604596	31.3	0.6951	521.52	0
673	46.1941	-124.439	Miralles et al., 2005	8	-0.150399	3.05805	286.35	-89	2.27073	1.6	3.95077	199.366	278	2.2825	847.656	0
674	47.8	-122.817	Miralles et al., 2005	10	0.296681	3.67834	145.65	-90	2.31429	1.6	4.45139	5245.3	2.2	9.8873	1619.72	0.1
675	47.433	-122.517	Miralles et al., 2005	11	0.296681	0	145.65	-95	2.31429	1.6	4.45139	5155.31	1.1	10.2453	1664.71	0.1
676	-15.262	-75.392	Miralles et al., 2005	4.9	-11.8238	7.17048	39.75	-95	0.766707	5.8	5.00654	9.42917	4.4	1.7884	1030.36	0
677	47.8	-122.267	Miralles et al., 2005	8	0.296681	3.67834	145.65	-100	2.31429	1.6	4.45139	5448.52	0	11.7732	1818.92	0.3
678	47.733	-122.833	Miralles et al., 2005	17	0.296681	3.67834	145.65	-102	2.31429	1.6	4.45139	5139.09	1.1	10.2675	1653.1	0
679	47.483	-122.383	Miralles et al., 2005	18	0.296681	0	145.65	-104	2.31429	1.6	4.45139	5247.33	0	10.2151	1633.98	0.1
680	-38	145	Morford et al., 2009	20	2.65349	0	88.825	-15	1.09079	1.3	2.39996	976.591	0	3.2769	1228.49	0.1
681	40.767	0.883	Nie et al., 2001	24	-1.258	6.32385	33.5667	-6.5	0.042229	5.5	4.00606	0.571069	12.7	0.8191	602.598	3
682	48.238	-122.65	Nie et al., 2001	11.5	1.8105	6.32385	144.775	-15	2.60008	4.5	4.72362	5489.5	5.4	8.0415	1489.65	0
683	48.492	-122.508	Nie et al., 2001	13	1.8105	1.31021	144.775	-21	2.60008	4.5	4.72362	5490.9	134	7.0871	1417.93	0
684	37.256	-122.656	Nittrouer C A et al., 1984	7	1.46911	6.32385	155.4	-76	1.52787	5.5	2.84435	58.3136	12	3.2739	1067.04	0
685	37.075	-122.552	Nittrouer C A et al., 1984	8	6.07597	6.32385	155.4	-76	1.45733	5.5	0.71137	58.8357	2.1	2.3839	895.199	0
686	43.15	4.667	Nittrouer C A et al., 1984	9	4.18308	3.67834	30.475	-88	0.062816	9.8	9.76951	0.61635	15.2	0.7401	535.97	0
687	43.167	4.833	Nittrouer C A et al., 1984	3	4.18308	7.17048	30.475	-88	0.062816	9.8	9.76951	0.610595	25	0.7877	565.611	0
688	77.9833	26.8333	Nittrouer C A et al., 1984	6.3	1.38133	3.05805	39.75	-97	0.461234	3.5	2.72029	222.455	0	1.8752	306.395	0
689	43.7	-1.5575	Nittrouer C A et al., 1984	30	4.18308	0	88.6333	-97	0.054552	5.5	3.32071	160.721	1.2	1.2932	664.118	0.1
690	42.4	-70.1	Nittrouer C A et al., 1984	25	3.33646	6.32385	51.5333	-102	0.801156	10.3	4.06156	1886.91	0	1.2153	568.066	0
691	79.017	25.767	Nittrouer C A et al., 1984	0	1.38133	1.31021	39.75	-104	0.839752	3.5	7.6551	144.582	0	1.8586	251.82	0
692	40.5	0.717	Radakovitch et al., 1999	27	-1.258	0	33.5667	-22	0.042229	5.5	4.00606	0.680275	9.3	0.6666	509.08	0
693	48.867	-122.917	Radakovitch et al., 1999	11	1.8105	6.32385	144.775	-35	2.60008	4.5	4.72362	5029.88	12	5.5644	1350.61	0
694	37.097	-122.451	Radakovitch et al., 1999	9	6.07597	6.32385	155.4	-35	1.45733	5.5	0.71137	56.8086	2.2	3.7619	1156.18	0
695	43.1619	4.55891	Radakovitch et al., 1999	8	4.18308	1.31021	30.475	-64	0.062816	9.8	9.76951	0.622959	8.4	0.6774	497.037	0
696	47.8	-122.817	Radakovitch et al., 1999	16	0.296681	3.67834	145.65	-92	2.31429	1.6	4.45139	5245.3	2.2	9.8873	1619.72	0.1
697	-12.052	-77.533	Radakovitch et al., 1999	5.3	-0.364655	1.31021	144.775	-98	0.719796	5.8	5.79103	6.51734	8.9	2.9418	1351.34	0
698	46.9321	-124.777	Radakovitch et al., 1999	4	-0.150399	6.32385	286.35	-98	2.27073	1.6	3.95077	329.545	0	1.4671	635.673	0
699	43	-70.317	Radakovitch et al., 1999	12	3.07321	6.32385	51.5333	-98	4.51343	2.9	0.94511	574.86	0	1.6813	688.613	0
700	47.4	-122.35	Radakovitch et al., 1999	12	0.296681	3.67834	145.65	-103	2.31429	1.6	4.45139	5160.94	1.2	10.6341	1698.83	0.1
701	47.483	-122.383	Radakovitch et al., 1999	12	0.296681	0	145.65	-106	2.31429	1.6	4.45139	5247.33	6.5	10.2151	1633.98	0.1
702	48.683	-122.9	Shumchenia et al., 2010	13	1.8105	6.32385	144.775	-13	2.60008	4.5	4.72362	5155.38	70	6.2667	1394.6	0
703	43.167	4.933	Simpson et al., 2006	3	4.18308	0	30.475	-94	0.062816	9.8	9.76951	0.599438	18.9	0.6157	481.767	0
704	48.8847	-63.0661	Smith, J. N. & Schafer, C. T, 1999	4	3.81362	3.67834	51.5333	-27	1.07729	3.7	2.24211	377.961	0	1.1927	485.073	0
705	68	-168.833	Smith, J. N. & Schafer, C. T, 1999	10	0.876696	0	144.775	-45	0.234702	1.42	9.42065	6.99375	2.1	0.8148	268.828	0
706	-23.013	-43.72	Smoak, J. M. & Patchineelam. S. R., 1999	11	2.21779	6.32385	271.8	0	1.04166	8.1	2.2257	20.2866	4.2	6.6193	2504.98	0.1
707	43.25	4.95	Tanaka, N. et al. 1991	8	4.18308	0	30.475	-78	0.062816	9.8	9.76951	0.600522	32.9	0.7834	561.352	0
708	34.77	136.965	Lu, X.Q. & Matsumoto, E, 2009	6.63	23.8682	1.31021	92.675	-12	1.19274	15	1.63073	328.029	3.1	7.2431	2184.37	0.8
709	48.4344	-70.9233	Lu, X.Q. & Matsumoto, E, 2009	0	-5.77679	6.32385	85.6	-15	3.68231	2.7	5.92753	6073.84	45	4.1517	663.157	0.2
710	40.333	0.467	Lu, X.Q. & Matsumoto, E, 2009	31	-1.258	3.67834	33.5667	-17	0.042229	5.5	4.00606	0.815691	5.4	0.4842	402.247	0
711	43.267	4.833	Zou, Z.Z. et al., 1991	15	4.18308	3.05805	30.475	-49	0.062816	9.8	9.76951	0.617724	39.1	1.0075	661.839	0
712	36.853	-122.061	Zou, Z.Z. et al., 1991	2	1.55338	3.05805	51.5333	-68	1.44753	8.6	0.34719	53.3147	0	3.7372	1202.58	0
713	48.467	-122.758	Zou, Z.Z. et al., 1991	4.7	1.8105	6.32385	144.775	-73	2.60008	4.5	4.72362	5329.43	141	4.1019	1086.11	0
714	46.9774	-124.501	Zou, Z.Z. et al., 1991	8	-0.150399	6.32385	286.35	-79	2.27073	1.6	3.95077	368.754	247	2.619	880.413	0
715	49.5499	-64.6344	Zou, Z.Z. et al., 1991	7	3.81362	6.32385	65.1	-98	1.07729	3.7	2.24211	566.294	0.1	1.7987	621.715	0
716	47.8	-122.267	Zou, Z.Z. et al., 1991	10	0.296681	6.32385	145.65	-100	2.31429	1.6	4.45139	5448.52	1.5	11.7732	1818.92	0.3
717	47.4	-122.467	Zou, Z.Z. et al., 1997	8	0.296681	7.17048	145.65	-11	2.31429	1.6	4.45139	5158.07	6.7	10.6609	1705.04	0.1
718	48.9	-122.933	Zou, Z.Z. et al., 1997	9.8	1.8105	0	144.775	-27	2.60008	4.5	4.72362	5009.43	5	5.8868	1404.48	0
719	42.583	3.15	Zou, Z.Z. et al., 1997	15	3.53643	6.32385	29.4	-30	0.049379	5.5	2.96786	0.432611	0	0.5882	398.532	0
720	42.2	-70.4	Zou, Z.Z. et al., 1997	23	3.33646	0	51.5333	-44	0.801156	10.3	4.06156	2189.98	3.2	1.8324	725.51	0
721	46.9077	-124.392	Zou, Z.Z. et al., 1997	0	-0.150399	3.67834	286.35	-60	2.27073	1.6	3.95077	351.021	264.5	3.0795	956.206	0
722	40.483	-70.917	Zou, Z.Z. et al., 1997	20	3.7217	3.67834	85.6	-63	0.835651	1.39099	3.44822	1515.29	0.5	0.7778	441.103	0
723	36.915	-122.225	Zou, Z.Z. et al., 1997	2	1.55338	6.32385	85.6	-75	1.44753	8.6	0.34719	54.7937	27	2.525	955.863	0
724	43.233	4.833	Zou, Z.Z. et al., 1997	6	4.18308	0	30.475	-81	0.062816	9.8	9.76951	0.615251	35.5	0.8845	609.052	0
725	37.014	-122.385	Zou, Z.Z. et al., 1997	3	6.07597	3.67834	155.4	-85	1.45733	5.5	0.71137	56.7453	1.3	2.8521	993.436	0
726	47.317	-122.483	Zou, Z.Z. et al., 1997	8.5	0.296681	6.32385	145.65	-100	2.31429	1.6	4.45139	5027.27	2.4	10.5624	1699.34	0
727	48.517	-122.542	Kristensen, E et al., 2018	15	1.8105	1.31021	144.775	-38	2.60008	4.5	4.72362	5457.53	2	7.3103	1451.78	0
728	43.2164	4.40403	Kristensen, E et al., 2018	3	4.18308	3.67834	30.475	-45	0.062816	9.8	9.76951	0.633775	1.2	0.662	482.085	0
729	34.71	137.125	Tomasovych, A. et al, 2018	2.6	-1.56953	3.67834	82.5	-12	1.64795	15	1.01716	313.339	0	5.5069	1846.56	0
730	48.8	-122.758	Tomasovych, A. et al, 2018	7.5	1.8105	3.05805	144.775	-21	2.60008	4.5	4.72362	5196.11	140	8.0095	1602.61	0
731	43.233	4.633	Tomasovych, A. et al, 2018	7	4.18308	0	30.475	-21	0.062816	9.8	9.76951	0.630159	11.2	0.8222	571.534	0
732	53.6396	0.069806	Andersen et al., 2000	5	8.34707	3.67834	31.8	0	4.90545	5.5	8.24475	9024.27	1.1	4.1103	936.396	0
733	53.6371	0.066343	Andersen et al., 2000	5	8.34707	3.67834	31.8	0	4.90545	5.5	8.24475	9035.05	4.3	4.1103	936.396	0
734	55.1404	8.56206	Andersen et al., 2000	7	1.19228	0	42.8	0	1.88508	5.5	12.6485	2183.18	0	6.1948	1361.61	0.3
735	53.6415	0.069938	Andersen et al., 2000	25	8.34707	3.05805	31.8	0	4.90545	5.5	8.24475	9006.5	4.3	4.1103	936.396	0
736	79.367	28.7	Carroll, J. et al., 2008	2	1.38133	0	39.75	-203	0.734562	3.5	3.3167	220.082	0	1.0035	302.044	0
737	-12.378	-77.485	Levin, L. A. et al., 2003	9	-0.364655	0	39.75	-205	0.719796	5.8	6.45918	6.31793	8.4	2.4434	1207.12	0
738	78.2333	26.8333	Maiti, K. et al., 2010	6.7	1.38133	0	39.75	-205	0.734562	3.5	3.3167	190.11	0	1.8726	306.015	0
739	79.05	25.617	Carroll, J. et al., 2008	1.5	1.38133	0	39.75	-220	0.839752	3.5	7.6551	137.249	0	1.8575	253.93	0
740	36.0667	-75	Alperin, M. J.et al., 2002	2.2	5.00246	6.32385	85.6	-225	0.765214	2.7	2.7227	393.537	20.5	0.8785	582.471	0
741	42.75	3.833	Zou, Z.Z. et al., 1997	7	3.53643	6.32385	29.4	-229	0.049379	5.5	2.96786	0.559758	0	0.2875	278.433	0

## Sheet: Fig.4(OCAR)
FID	Longitude	Latitude	OCAR(g C m-2 yr-1)	SML(cm)	standard error(sml)	morophotypes
1	-125.9	46.8	1.7	1.78956	0.127277	shallow-narrow
2	-125.2	46.7	0.2	0.394958	0.0648071	shallow-narrow
3	-125	46.8	28.5	1.09049	0.111148	shallow-narrow
4	-70.8308	48.4125	291.6	5.76141	0.0464689	intermediate
5	-70.1625	48.262	34.57	30.3418	0.393278	intermediate
6	11.6618	79.0056	16.8	0.264963	0.0591654	intermediate
7	12.2054	78.9485	16.6	0.805813	0.0979482	intermediate
8	15.0033	76.9617	34.164	0	0	intermediate
9	15.065	77.7633	34.164	0	0	intermediate
10	15.575	76.97	70.518	0	0	intermediate
11	17.719	59.04	1369.14	7.94786	0.0375077	intermediate
12	17.7317	58.9921	1340.32	6.54515	0.0333229	intermediate
13	17.786	58.8294	1282.67	5.83643	0.0784618	intermediate
14	18.25	59.3667	136.206	6.53478	0.0323724	intermediate
15	19.0833	77.55	33.726	0	0	intermediate
16	23.379	59.824	244	7.06258	0.0347546	intermediate
17	23.4968	60.0463	53	7.01909	0.0475163	intermediate
18	23.762	59.9051	176	7.11335	0.0347779	intermediate
19	24.116	59.8576	20	7.33246	0.0371009	intermediate
20	24.2074	60.0198	355	7.33246	0.0371009	intermediate
21	24.2117	59.8952	59	7.01585	0.0370431	intermediate
22	24.6936	59.9633	129	10.6747	0.267307	intermediate
23	24.712	60.0417	115	7.98946	0.0393692	intermediate
24	25.1985	60.0462	76	7.44575	0.0413466	intermediate
25	25.375	60.2508	318	8.577	0.0474903	intermediate
26	25.4903	60.2357	117	8.577	0.0474903	intermediate
27	25.6263	60.3297	227	7.38275	0.0418733	intermediate
28	25.6855	60.246	108	10.3457	0.229499	intermediate
29	26.0967	60.3692	156	8.06839	0.056054	intermediate
30	26.1522	60.3107	201	7.68989	0.0429514	intermediate
31	27.051	60.4923	112	7.33026	0.0378081	intermediate
32	27.5914	60.3357	64	7.62934	0.0419874	intermediate
33	79.781	11.4744	7.5374	11.224	0.30095	shallow-narrow
34	114.046	21.9995	29.2864	3.1816	0.145487	intermediate
35	114.306	21.6239	8.48346	2.03514	0.142859	intermediate
36	122.554	37.0468	51	7.95344	0.0425418	intermediate
37	146.044	-18.1498	14.4	6.02462	0.0199669	shallow-narrow
38	146.05	-18.1823	21.6	6.02462	0.0199669	shallow-narrow
39	146.114	-18.1991	3.84	5.04672	0.0921824	shallow-narrow
40	146.161	-18.227	26.4	5.0586	0.0924086	shallow-narrow
41	12.6658	44.3345	0.00204	7.63674	0.043658	shallow-narrow
42	13.6417	43.7033	0.003255	2.18612	0.203102	shallow-narrow
43	15.6833	55.0167	29	3.64536	0.15294	intermediate
44	17.3	57.9	34	5.57836	0.0757806	intermediate
45	19.3333	56.6167	23	4.60619	0.129394	intermediate
46	19.5	54.6167	27	16.3345	0.416724	intermediate
47	16.0333	56.05	75	6.2827	0.0397999	intermediate
48	19.1	54.8	23	5.63424	0.0790267	intermediate
49	19.3167	54.7833	25	5.94194	0.0827968	intermediate
50	19.58	56.95	9	4.4871	0.126587	intermediate
51	18.6	56.3167	6	4.59748	0.129323	intermediate
52	21.0833	59.0333	7	5.61318	0.076128	intermediate
53	22.3667	64.3	36	5.60262	0.0751724	intermediate
54	18.8833	62.85	17	5.84337	0.0783226	intermediate
55	20.2667	63.3167	16	7.36424	0.0357288	intermediate
56	128.518	34.9781	4	6.89944	0.0898125	intermediate
57	128.436	34.7826	8	3.49619	0.140992	intermediate
58	121.5	26.5	3.15	21.657	0.462015	intermediate
59	-20.3157	74.2831	1540.5	0	0	deep glaciated
60	145.15	-7.945	136.344	68	0.393857	intermediate
61	144.636	-7.983	69.6384	68.0453	0.7205	intermediate
62	144.677	-8.05	181.266	44.5859	0.416846	intermediate
63	144.787	-8.037	176.983	34.089	0.29364	intermediate
64	144.429	-8.332	111.577	19.6124	0.352217	intermediate
65	143.953	-8.9	134.991	21.3337	0.499602	intermediate
66	137.834	-7.58333	65.205	26.0195	0.339492	intermediate
67	137.844	-6.74383	32.076	27.0311	0.368586	intermediate
68	137.844	-5.9135	63.6352	23.0857	0.384455	intermediate
69	135.17	-5.91183	75.222	6.43774	0.040329	intermediate
70	121.17	27.37	8.7162	32.7753	0.455616	intermediate
71	122.58	28.73	11.607	25.9998	0.376884	intermediate
72	122.67	36.03	7.6212	35.1345	0.45188	intermediate
73	123.5	35	5.037	26.1064	0.575484	intermediate
74	123.96	34.44	1.7958	26.1589	0.57147	intermediate
75	-91.8	18.5	40	24.8173	0.439556	intermediate
76	-91.5	18.7	67	14.6702	0.423541	intermediate
77	122.85	31.05	9.34446	56.7407	0.502202	wide flat
78	124.5	29.5	1.38	26.201	0.528738	intermediate
79	-51.0012	4.65645	19.6584	38.6899	0.564106	intermediate
80	-49.9808	4.80269	4.14964	111.186	1.18921	intermediate
81	-49.3597	1.36602	20.6644	109.164	1.55001	intermediate
82	-48.6499	0.941917	29.8858	125.443	1.69235	intermediate
83	-48.0436	-0.0525251	2.59876	83.0043	0.896312	intermediate
84	-47.4965	-0.0817735	3.10175	107.576	1.44007	intermediate
85	122.03	30.55	21.5058	63.632	0.756604	intermediate
86	122.42	30.91	51.246	63.632	0.756604	wide flat
87	122.73	31.02	30.7914	51.8015	0.468742	wide flat
88	122.16	28.45	9.5922	39.3985	0.410924	intermediate
89	122.33	29.04	24.6156	46.6366	0.412073	intermediate
90	123	29.5	3.8106	36.9341	0.402242	intermediate
91	123	29.99	4.1172	40.088	0.458703	intermediate
92	-46.6511	-0.872778	253.565	34.8806	0.417417	intermediate
93	88.1184	21.9185	20.09	66.6536	0.757137	intermediate
94	88.33	21.6939	66.3	46.3636	0.530117	intermediate
95	88.7669	22.0774	34.3	32.7814	0.45789	intermediate
96	-121.759	38.0793	1000	6.543	0.0887499	shallow narrow
97	-121.604	38.0436	1500	6.4777	0.087802	shallow narrow
98	-125.733	49.0876	198	1.38144	0.121994	shallow narrow
99	-124.35	47.5346	110.147	6.17262	0.0200607	shallow narrow
100	-124.186	43.3709	110.147	4.28237	0.116899	shallow narrow
101	-123.046	48.0825	110.147	7.5553	0.0741474	shallow narrow
102	-122.692	47.0964	101.533	7.25205	0.0719199	shallow narrow
103	-122.494	48.5096	156.812	20.0692	0.359693	shallow narrow
104	-96.7923	28.3151	221.76	7.81589	0.123233	intermediate
105	-95.4995	28.84	253.89	8.89864	0.23953	intermediate
106	-93.0453	29.9222	312.065	10.0144	0.292288	intermediate
107	-92.95	29.8959	310.5	7.39172	0.126548	intermediate
108	-92.8059	15.1801	170	24.1764	0.4197	shallow narrow
109	-92.7796	15.157	140	7.39172	0.126548	shallow narrow
110	-91.0294	29.4074	212	41.5837	0.539521	intermediate
111	-90.5502	29.3896	228	19.5559	0.342835	intermediate
112	-90.5399	29.8681	238.5	24.9919	0.344354	intermediate
113	-90.242	29.6121	266.5	24.4462	0.335777	intermediate
114	-88.773	30.3842	175.557	12.7807	0.301001	intermediate
115	-90.1443	29.2142	330.395	18.5819	0.325987	intermediate
116	-89.9184	29.29	380.698	7.45701	0.129335	intermediate
117	-90.3	20.8	70	15.9937	0.411305	intermediate
118	-89.7	21.3	75	16.0015	0.412537	intermediate
119	-86.2335	16.4269	106.914	2.00815	0.217969	shallow narrow
120	-81.7838	26.0963	74	9.46484	0.166241	intermediate
121	-81.4711	31.3439	110	6.6633	0.0875229	intermediate
122	-81.1324	32.1674	48	15.9704	0.376883	intermediate
123	-81.1028	31.8696	61.39	11.1188	0.28993	intermediate
124	-81.1	25.4	100	17.1577	0.380331	intermediate
125	-81.0783	25.3639	176	17.1577	0.380331	intermediate
126	-80.699	24.9036	120	7.54319	0.102611	intermediate
127	-80.6	25	129.6	6.66667	0.117988	intermediate
128	-80.5477	24.9931	152.2	6.66667	0.117988	intermediate
129	-80.3044	25.2988	165.8	17.1577	0.380331	intermediate
130	-80.2861	-3.44361	316.05	9.5089	0.155684	shallow narrow
131	-79.3412	33.3449	69	21.4177	0.422924	intermediate
132	-79.1946	33.3163	182	7.78125	0.0502896	intermediate
133	-79.1743	33.4936	202	6.68722	0.0376032	intermediate
134	-76.8874	37.5522	114.608	23.6884	0.387841	intermediate
135	-76.8023	37.5501	150.27	20.3199	0.445898	intermediate
136	-76.7328	35.3733	106.5	6.15497	0.0306101	intermediate
137	-76.7132	38.7811	150	20.3199	0.445898	intermediate
138	-76.0564	38.4188	126.4	20.3199	0.445898	intermediate
139	-75.8424	38.4109	181.064	18.4326	0.389135	intermediate
140	-75.8317	38.2333	152.152	18.0147	0.422947	intermediate
141	-75.7908	38.4891	115.92	18.0147	0.422947	intermediate
142	-75.5435	35.7823	58.9	13.6368	0.332381	intermediate
143	-75.452	39.6243	250.4	7.13912	0.0730182	intermediate
144	-75.4134	39.4326	335.8	7.13912	0.0730182	intermediate
145	-75.3984	39.7745	197.757	8.6828	0.188028	intermediate
146	-75.3573	39.7897	109.8	28.5625	0.424287	intermediate
147	-75.2803	38.8799	148	14.9798	0.188028	intermediate
148	-75.1804	39.8583	487.434	8.6828	0.188028	intermediate
149	-75.171	39.8613	110	28.5625	0.424287	intermediate
150	-75.1649	38.7861	267.3	6.98103	0.0420137	intermediate
151	-75.1	38.4	119	7.45356	0.0367032	intermediate
152	-74.4268	39.5355	152	7.31952	0.0360246	intermediate
153	-74.2687	40.5673	160	7.31952	0.0360246	intermediate
154	-74.2676	40.5656	114.75	7.31952	0.0360246	intermediate
155	-73.1431	40.9646	87.2531	5.37843	0.0744115	intermediate
156	-72.9452	40.7105	121.5	4.28711	0.141534	intermediate
157	-72.8868	40.7699	93	7.17086	0.0366476	intermediate
158	-72.8574	41.2558	150	7.63923	0.0369528	intermediate
159	-72.8	41.26	136.5	8.42502	0.0462941	intermediate
160	-71.8715	41.3363	129.8	8.42502	0.0462941	intermediate
161	-71.3895	41.8172	256.57	8.42502	0.0462941	intermediate
162	-71.326	41.7258	133.411	5.98947	0.0492664	intermediate
163	-71.3187	41.6272	144.472	5.98947	0.0492664	intermediate
164	-70.8105	42.7824	116	5.75254	0.0440325	intermediate
165	-70.5069	41.5545	121.721	4.86086	0.119807	intermediate
166	-70.3526	43.5604	112.09	5.76141	0.0464689	intermediate
167	-69.9505	41.8443	193.8	6.43281	0.0263097	intermediate
168	-67.1507	44.8495	119.466	4.22549	0.372719	intermediate
169	-66.071	43.7411	142.35	7.19049	0.180433	intermediate
170	-64.9184	46.7744	125.986	7.09583	0.035281	intermediate
171	-64.7879	45.6234	270.963	50.0118	0.613694	intermediate
172	-64.6128	45.9364	631.728	5.96693	0.0775986	intermediate
173	-64.3528	45.875	362.384	7.09583	0.035281	intermediate
174	-63.7347	46.5021	86.4	23.6951	0.166907	intermediate
175	-63.1744	46.4248	110	23.5166	0.166907	intermediate
176	-47.9952	-25.0953	250	1.21088	0.126117	intermediate
177	-46.3605	-23.8772	1023	2.5757	0.144077	intermediate
178	-44.7	-23.2	393	2.09425	0.147497	intermediate
179	-43.6115	-23.0161	584.82	1.80297	0.143692	intermediate
180	-43.0257	-22.7172	276.157	2.63104	0.15029	intermediate
181	-40.3065	-20.2433	379.08	2.29558	0.143905	intermediate
182	-35.1	-8.7002	410	3.42178	0.212606	shallow narrow
183	3.71645	3.71645	262.688	6.59327	0.0641119	shallow narrow
184	3.72047	51.3502	1167.5	3.46687	0.14342	intermediate
185	4.27191	51.1186	230.062	6.33672	0.0546764	intermediate
186	4.27203	51.1197	766.875	6.33672	0.0546764	intermediate
187	9.02622	53.8979	810.75	6.68396	0.0402044	intermediate
188	9.55265	53.6501	405	6.68396	0.0402044	intermediate
189	36.3389	-18.7617	79.87	15.1457	0.381481	intermediate
190	49.5669	27.286	8.7	20.2842	0.329057	intermediate
191	49.5695	27.2878	9.4	20.2842	0.329057	intermediate
192	50.0211	26.7167	38	6.67191	0.134358	intermediate
193	76.3223	9.92333	794.808	5.82113	0.0879574	shallow narrow
194	79.7978	11.4414	92.3712	11.224	0.30095	shallow narrow
195	99.1598	10.2826	228	2.9094	0.148539	intermediate
196	99.215	10.3724	222	2.97949	0.152067	intermediate
197	100.5	4.80002	949	6.38424	0.151961	intermediate
198	105.077	8.63282	121	25.3082	0.38749	intermediate
199	105.109	8.64725	388.6	20.2885	0.357849	intermediate
200	106.881	10.4198	182.9	29.9003	0.392785	intermediate
201	106.887	10.5312	227.6	23.4618	0.305069	intermediate
202	108.812	-7.67372	426	2.97022	0.153831	shallow narrow
203	108.5	21.8055	186.666	7.59189	0.0798935	intermediate
204	108.505	21.8713	111	6.74205	0.0350928	intermediate
205	109.67	21.5709	43.2518	8.62118	0.15627	intermediate
206	109.76	21.4939	75.1215	14.9353	0.338056	intermediate
207	109.77	21.5487	76.849	14.3072	0.332781	intermediate
208	110.16	20.9879	292.233	10.9643	0.295777	intermediate
209	110.18	20.8834	243.974	10.9643	0.295777	intermediate
210	110.42	21.1574	405.291	1.65602	0.128336	intermediate
211	110.57	19.9907	86.0508	4.77052	0.128336	intermediate
212	117.6	38.8294	34.0829	30.4175	0.421573	intermediate
213	117.745	38.3485	244.892	26.4591	0.360232	intermediate
214	117.91	24.404	1020	7.3828	0.0442138	intermediate
215	118.075	2.33306	1722	6.74058	0.029764	intermediate
216	119.16	37.7698	201.349	18.114	0.413686	intermediate
217	120.491	33.7858	165	44.5963	0.525472	wide flat
218	120.563	33.5804	182.477	43.3284	0.607632	wide flat
219	120.626	33.572	202	35.5312	0.442474	wide flat
220	121.363	32.4235	22.3388	67.3284	0.578163	wide flat
221	130.905	-12.5258	267.494	10.5389	0.247332	intermediate
222	130.906	-12.5194	168.07	8.33366	0.130943	intermediate
223	133.476	-2.50999	50	28.3278	0.355844	shallow narrow
224	134.512	7.38205	356.7	2.7006	0.155395	shallow narrow
225	144.487	-38.2569	66.6711	1.09995	0.112155	intermediate
226	146.141	-18.3684	312	5.04672	0.0921824	shallow narrow
227	146.152	-18.364	174.72	6.02462	0.0199669	shallow narrow
228	146.161	-18.3856	341.04	5.0586	0.0924086	shallow narrow
229	146.227	-18.2789	154.56	5.0586	0.0924086	shallow narrow
230	146.232	-18.27	141.12	5.0586	0.0924086	shallow narrow
231	146.268	-18.2761	142.638	5.0586	0.0924086	shallow narrow
232	146.272	-18.2786	190.262	5.0586	0.0924086	shallow narrow
233	146.3	-18.5	336	5.0586	0.0924086	shallow narrow
234	151.698	-32.8469	89	4.46915	0.125274	intermediate
235	151.716	-32.8663	105	4.46915	0.125274	intermediate
236	151.718	-32.8629	137	4.46915	0.125274	intermediate
237	151.767	-32.8461	31.5189	4.46915	0.125274	intermediate
238	151.869	-24.195	47.9827	7.11924	0.0414065	intermediate
239	153.011	-27.2846	119.752	6.07002	0.0334271	intermediate
240	153.034	-27.157	54.4326	6.07002	0.0334271	intermediate
241	153.039	-27.2954	16.072	13.7892	0.327284	intermediate
242	153.045	-27.1965	46.2678	6.07002	0.0334271	intermediate
243	153.097	-27.3464	103.194	6.07002	0.0334271	intermediate
244	153.133	-30.301	144.738	1.80635	0.143605	intermediate
245	153.134	-30.3013	147.665	1.80635	0.143605	intermediate
246	153.196	-30.136	180.544	1.80635	0.143605	intermediate
247	153.226	-29.9822	191.412	3.23277	0.149158	intermediate
248	153.255	-29.8533	126	3.23277	0.149158	intermediate
249	153.261	-27.5004	94.864	13.7892	0.327284	intermediate
250	153.334	-27.6154	216.359	6.07002	0.0334271	intermediate
251	153.39	-27.7805	150	6.07002	0.0334271	intermediate
252	153.39	-27.7793	150	6.07002	0.0334271	intermediate
253	153.428	-29.1139	73.92	2.12099	0.150251	intermediate
254	153.591	-28.8767	29.0745	2.1069	0.149316	intermediate
255	175.862	-37.2048	79.5	2.60748	0.13443	intermediate

## Sheet: Fig.4(TOC)
FID	Longitude	Latitude	TOC/SSA(mg/m2)	SML(cm)	standard error(sml)	morophotypes
0	122.35	32.9958	0.445887	56.2991	0.419681	wide flat
1	122.132	32.9978	0.59738	58.1925	0.440614	wide flat
2	122.308	32.2912	0.737463	58.7751	0.568439	wide flat
3	124.501	32.0015	0.825038	47.9218	0.536493	wide flat
4	123.507	31.9981	0.568658	59.6648	0.543635	wide flat
5	124.5	32.0007	0.447491	47.9218	0.536493	wide flat
6	122.997	31.8344	0.716279	56.6415	0.485558	wide flat
7	124.501	32.3475	0.306215	24.9555	0.417119	wide flat
8	122.749	31.0012	0.372199	51.8015	0.468742	wide flat
9	122.998	31.0022	0.646381	56.7407	0.502202	wide flat
10	123.503	31.0024	0.67313	43.1046	0.482305	wide flat
11	124.476	30.9754	0.410373	41.4423	0.502262	wide flat
12	123.503	29.9967	0.717348	29.4057	0.566218	intermediate
13	123.999	29.9965	0.718279	28.1114	0.548147	intermediate
14	124.5	30.0018	0.726442	29.5909	0.573524	intermediate
15	123.112	29.4653	0.605137	32.6963	0.469585	intermediate
16	123.379	29.3166	0.493737	32.6963	0.469585	intermediate
17	123.799	29.0914	0.508962	24.9451	0.496473	intermediate
18	122.377	30.8982	0.315113	54.036	0.595729	wide flat
19	122.927	30.5153	0.330307	44.8884	0.476774	intermediate
20	123.266	30.281	0.521464	36.8004	0.484889	wide flat
21	122.425	31.2741	0.468651	56.5617	0.48827	wide flat
22	123.91	31.2771	0.788558	42.5876	0.516162	wide flat
23	124.547	31.2738	0.654719	33.0764	0.366497	wide flat
24	-49.0099	1.2777	0.358	109.164	1.55001	intermediate
25	-49.9681	3.24138	0.176	74.6326	0.724523	intermediate
26	-49.9238	3.4197	0.168	108.569	1.04055	intermediate
27	-50.8329	3.80645	0.16	94.2278	1.02835	intermediate
28	-48.9682	1.92998	0.275	93.0213	0.965142	intermediate
29	-92.23	29.26	0.645161	31.1194	0.524253	intermediate
30	-92.48	29.52	0.288288	37.1144	0.610382	intermediate
31	-92.8	29.61	0.253219	19.4783	0.525477	intermediate
32	-92.49	29.48	0.381579	35.8847	0.618647	intermediate
33	-92.8	29.14	0.274336	24.8637	0.535418	intermediate
34	-89.8933	29.0467	0.7	29.0588	0.273081	intermediate
35	-89.7	28.9	0.5	25.2363	0.28547	intermediate
36	-89.5383	28.7983	0.5	19.936	0.360916	intermediate
37	-89.9	28.88	0.5	19.936	0.360916	intermediate
38	-89.5967	28.7333	0.4	19.936	0.360916	intermediate
39	-89.7967	28.5267	0.4	29.0588	0.273081	intermediate
40	119.003	38.8329	0.26731	27.7531	0.455502	intermediate
41	118.999	38.9983	0.818574	33.3977	0.453115	intermediate
42	119.709	39.3087	0.262233	9.29561	0.213635	intermediate
43	120.064	39.1843	0.363236	20.8901	0.34751	intermediate
44	120.906	39.5488	0.29382	20.2795	0.384064	intermediate
45	119.669	38.8677	0.306818	25.56	0.465994	intermediate
46	119.381	38.6327	0.356404	27.7531	0.455502	intermediate
47	119.262	37.9364	0.434783	23.8578	0.473604	intermediate
48	119.402	37.7628	0.278412	40.0523	0.508527	intermediate
49	119.753	37.7391	0.460009	15.7275	0.401366	intermediate
50	123.248	38.1356	1.02995	13.8724	0.358713	intermediate
51	123.476	38.4269	0.850215	17.4185	0.377949	intermediate
52	123.001	38.7463	1.00242	7.33982	0.0436191	intermediate
53	121.993	37.7008	0.692521	15.9537	0.3622	intermediate
54	121.991	37.9493	0.559072	5.74486	0.0784209	intermediate
55	121.624	38.6663	0.948097	6.41875	0.0297249	intermediate
56	121.217	38.1095	0.767801	18.24	0.384163	intermediate
57	123.935	37.3919	0.418865	17.8454	0.406684	intermediate
58	123.16	37.3895	0.643865	18.6489	0.396601	intermediate
59	123.367	37.3899	0.218228	18.6489	0.396601	intermediate
60	122.97	36.4634	0.500501	12.498	0.302018	intermediate
61	122.792	36.654	0.429812	18.1484	0.392763	intermediate
62	123.171	36.9903	0.424541	14.7783	0.370252	intermediate
63	123.425	36.9882	0.682318	17.688	0.395869	intermediate
64	121.012	35.9647	0.313961	36.0555	0.467453	intermediate
65	121.342	35.9656	0.465154	30.0468	0.469592	intermediate
66	121.992	35.9644	0.347494	29.9587	0.462634	intermediate
67	122.327	35.9661	0.418909	29.9587	0.462634	intermediate
68	123.496	35.9628	0.573131	31.4678	0.524054	intermediate
69	123.502	35.5022	0.552563	31.2943	0.521923	intermediate
70	123.491	35	0.603343	31.4678	0.524054	intermediate
71	122.999	34.996	0.51422	8.87325	0.190383	intermediate
72	122.338	35.0127	0.386423	34.4194	0.427971	intermediate
73	121.995	34.9997	0.427357	33.2476	0.53986	intermediate
74	121.662	34.9977	0.791948	23.0486	0.4544	intermediate
75	121.333	34.9949	1.03357	28.6682	0.389405	intermediate
76	121.001	34.9985	0.389554	36.0555	0.467453	intermediate
77	122.337	34.008	0.772411	36.7788	0.392986	intermediate
78	123.593	33.9908	0.549447	29.8842	0.558919	intermediate
79	123.999	33.9932	0.48854	25.1625	0.419943	intermediate
80	123.996	33.518	0.536088	25.7207	0.425767	intermediate
81	124.021	32.9925	0.608939	44.1297	0.498019	intermediate
82	123.494	32.9956	0.630983	45.6908	0.463886	wide flat
83	122.994	33.0021	0.559024	46.441	0.391333	wide flat
84	122.972	35.4895	0.518405	34.4984	0.584873	intermediate
85	121.671	35.5005	0.665378	17.4884	0.369861	intermediate
86	122.332	35.5016	0.400388	29.6477	0.458811	intermediate
87	125.008	32.0003	0.335826	19.1662	0.350221	wide flat
88	125.497	31.9991	0.433254	24.0598	0.395501	wide flat
89	125.998	32.0011	0.44667	24.0598	0.395501	wide flat
90	124.992	30.9999	0.519185	8.36585	0.105399	wide flat
91	125.019	30.0112	0.515916	22.5624	0.51086	wide flat
92	125.507	30.0046	0.517233	6.01444	0.111917	wide flat
93	126.007	29.9996	0.768933	3.0523	0.156785	wide flat
94	122.883	29.5188	0.510212	36.9341	0.402242	intermediate
95	124.214	28.8659	0.554567	22.7388	0.495402	intermediate
96	124.63	28.64	0.611506	18.6672	0.516882	intermediate
97	125.05	28.4136	0.689133	3.32237	0.153919	intermediate
98	122.185	28.436	0.461397	27.6404	0.329699	intermediate
99	122.434	28.2888	0.396249	20.7341	0.425834	intermediate
100	122.789	28.0435	0.512045	30.0677	0.463582	intermediate
101	121.869	27.7996	0.425665	24.1085	0.451023	intermediate
102	122.141	27.6271	0.57712	15.1725	0.513468	intermediate
103	122.965	27.1353	0.323819	8.59054	0.345592	intermediate
104	121.17	27.3848	0.390888	32.6417	0.41628	intermediate
105	121.501	27.1822	0.39039	24.9629	0.440901	intermediate
106	120.834	26.7685	0.505559	24.4962	0.420861	intermediate
107	121.141	26.5825	0.641696	18.8552	0.438393	intermediate
108	121.448	26.4022	1.00118	21.6153	0.467935	intermediate
109	121.758	26.2265	0.166997	18.6162	0.459837	intermediate
110	125.332	31.2726	0.730417	11.274	0.259414	wide flat
111	-52.8297	5.41633	0.121108	37.9194	0.448328	intermediate
112	-52.8695	5.44719	0.134212	37.9194	0.448328	intermediate
113	145.15	-7.945	0.320878	68.0453	0.7205	intermediate
114	144.636	-7.983	0.129167	44.5859	0.416846	intermediate
115	144.677	-8.05	0.3588	11.7623	0.341138	intermediate
116	144.787	-8.037	0.398476	34.089	0.29364	intermediate
117	144.429	-8.332	0.20785	19.6124	0.352217	intermediate
118	143.953	-8.9	0.285283	21.3337	0.499602	intermediate
119	144.229	-8.001	0.182986	28.5585	0.370509	intermediate
120	144.541	-8.213	0.192231	18.3138	0.395295	intermediate
121	143.956	-8.18434	0.69869	28.5585	0.370509	intermediate
122	144.089	-8.01403	0.46875	28.5585	0.370509	intermediate
123	144.103	-8.40592	0.677966	53.2093	0.402012	intermediate
124	144.162	-8.33647	0.546667	33.4917	0.398927	intermediate
125	144.006	-8.66056	0.505837	25.4336	0.285964	intermediate
126	143.798	-8.79946	1.05769	34.5723	0.422381	intermediate
127	143.717	-9.02269	0.821918	26.6143	0.193625	intermediate
128	-124.3	46.3	0.493827	6.53604	0.0300963	shallow narrow
129	-124.4	46.5	1.10294	5.74478	0.0457168	shallow narrow
130	-124.6	46.7	0.40625	4.11999	0.118329	shallow narrow
131	-125	46.8	1.67857	1.20517	0.109825	shallow narrow
132	-124.9	46.8	0.81	1.09049	0.111148	shallow narrow
133	-124.58	46.78	0.97	4.11999	0.118329	shallow narrow
134	-124.61	46.81	1.03	1.74177	0.124602	shallow narrow
135	-124.73	46.5	0.84	1.48864	0.120135	shallow narrow
136	66.1552	24.6383	1	5.94717	0.0828625	shallow narrow
137	66.0722	24.8928	1.1	5.94717	0.0828625	shallow narrow
138	66.7128	23.2793	0.8	4.18129	0.135394	shallow narrow
139	64.2933	24.8782	0.8	6.11827	0.0867008	shallow narrow
140	66.6073	23.1915	1.3	2.00661	0.140619	shallow narrow
141	66.8585	22.9337	1.2	2.00661	0.140619	shallow narrow
142	66.4733	23.1707	1.9	4.00924	0.126691	shallow narrow
143	66.4965	23.1218	2	2.00661	0.140619	shallow narrow
144	67.0072	22.7935	1.5	4.4807	0.216512	shallow narrow
145	64.2872	24.8992	0.8	6.11827	0.0867008	shallow narrow
146	66.4837	23.0973	1.8	4.10628	0.151079	shallow narrow
147	-69.9	43	0.6	7.5	0.0617776	intermediate
148	-69.95	43.33	0.58	3.48	0.098806	intermediate
149	-69.95	43.93	1.4	0.52	0.147218	intermediate
150	-69.95	43.98	1.22	9.3	0.102463	intermediate
151	-88.84	29	0.35	20.78	0.093056	intermediate
152	-88.68	29.5	0.42	15	0.572444	intermediate
153	-75.5	37.5	1.4	14.11	0.666406	intermediate
154	-76.4	38.7	1.14	23.42	0.610154	intermediate
155	-76.2	39.3	2.76	10	0.61344	intermediate
156	-73.55	40.98	2	5.69	0.647794	intermediate
157	-73.42	41	2	5.74	0.768993	intermediate
158	-73.41	40.97	2.5	5.74	1.53276	intermediate
159	-73.18	41.06	1.3	14.74	0.639036	intermediate
160	-73.17	41.03	1.5	14.74	0.677596	intermediate
161	-72.96	41.15	1.1	17.32	0.76184	intermediate
162	-72.96	41.04	2.1	9.97	0.747276	intermediate
163	-72.66	41.18	3.5	4.25	0.723317	intermediate
164	-73.04	41.06	1.2	17.32	0.732058	intermediate
165	-73.16	41.01	1.5	14.74	0.501986	intermediate
166	154.32	71.04	1.53	9.96	0.443864	wide flat
167	154.29	71.33	0.52	21.06	0.379718	wide flat
168	167.38	66.67	1.6	7.16	0.246091	wide flat
169	-74.9	36.05	3.58	0.51	0.296827	intermediate
170	-75.25	35.28	2.63	2.07	0.227903	intermediate
171	-75.25	35.5	1.46	5.16	0.224703	intermediate
172	-75.26	36.1	1.47273	2.41	0.12127	intermediate
173	-75.31	36.2	1.46277	2.06	0.111959	intermediate
174	-75.35	36.3	2.44231	1.31	0.124325	intermediate
175	-75.09	35.5	4.37342	1.31	0.121866	intermediate
176	-75	36.2	3.23043	0.51	0.0849062	intermediate
177	-75.26	36.3	2.43383	1.55	0.0841378	intermediate
178	-75.25	36.3	1.91573	1.55	0.0827288	intermediate
179	-75.15	35.24	2.67579	5.16	0.0803205	intermediate
180	-75.08	35.24	2.58042	0.23	0.0798461	intermediate
181	-75.4	36.15	1.43633	6.05	0.0784259	intermediate
182	-75.2	36.1	3.34178	2.06	0.0788766	intermediate
183	-75.18	35.2	1.81712	6.29	0.0566753	intermediate
184	-75.05	35.3	2.30052	1.02	0.02315	intermediate

## Sheet: literatures for 210Pb
1	Begy, R. C. et al. Investigation of sedimentation rates and sediment dynamics in Danube Delta lake system (Romania) by 210Pb dating method. Journal of Environmental radioactivity. 192, 95-104 (2018).
2	Brenner, M., Schelske, C. L. & Keenan, L. W. Historical rates of sediment and nutrient accumulation in marshes of the Upper St. Johns River Basin, Florida, U.S.A. Journal of Paleolimnology. 26(3), 241-257 (2001).
3	Bostock, H. C. et al. Holocene and modern sediment storage in the subtropical macrotidal Fitzroy River estuary, Southeast Queensland, Australia. Sedimentary Geology. 201(3-4), 321-340 (2007).
4	Sayles, F. L., Livingston, H. D. & Panteleyev, G. P. The history and source of particulate 137Cs and 239,240Pu deposition in sediments of the Ob River Delta, Siberia. Science of the Total Environment. 202(1-3), 25-41 (1997).
5	Cundy, A. B. et al. Sediment transfer and accumulation in two contrasting salt marsh/mudflat systems: the Seine estuary (France) and the Medway estuary (UK). Hydrobiologia. 588, 125-134 (2007).
6	E, Andrén. Changes in the Composition of the Diatom Flora During the Last Century Indicate Increased Eutrophication of the Oder Estuary, South-western Baltic Sea. Estuarine Coastal & Shelf Science. 48(6), 665-676 (1999).
7	Heldal, H. E., Varskog, P. & Foyn, L. Distribution of selected anthropogenic radionuclides (137Cs, 238Pu, 239,240Pu and 241Am) in marine sediments with emphasis on the Spitsbergen-Bear Island area. Sci Total Environ. 293(1-3), 233-245 (2002).
8	Pawłowska, J. et al. The influence of Coriolis force driven water circulation on the palaeoenvironment of Hornsund (S Spitsbergen) over the last century. Boreas. 46(4), 737-749 (2017).
9	Woszczyk, M., G, Poręba. & Łukasz, Malinowski. 210Pb, 137Cs and 7Be in the sediments of coastal lakes on the polish coast: Implications for sedimentary processes. Journal of Environmental Radioactivity. 169, 174-185 (2017).
10	Delbono, I. et al. 210Pb mass accumulation rates in the depositional area of the Magra River (Mediterranean Sea, Italy). Continental Shelf Research. 124, 35-48 (2016).
11	Martín, J., Sanchez-Cabeza, J. A., Eriksson, M., Levy, I. & Miquel, J. C. Recent accumulation of trace metals in sediments at the DYFAMED site (Northwestern Mediterranean Sea). Marine pollution bulletin. 59(4-7), 146-153 (2009).
12	Botsou, F. et al. Distribution and partitioning of major and trace elements in pyrite-bearing sediments of a Mediterranean coastal lagoon. Geochemistry. 75(2), 219-236 (2015).
13	Palanques, A., Sanchez-Cabeza, J. A., Masqué, P. & Leon, L. Historical record of heavy metals in a highly contaminated Mediterranean deposit: The Besos prodelta. Marine Chemistry. 61(3-4), 209-217 (1998).
14	Larsen, J., Appleby, P. G., Christensen, G. N., Berg, T. & Eide, I. Historical and geographical trends in sediment chronology from lakes and marine sites along the norwegian coast. Water, Air, and Soil Pollution. 206(1), 237-250 (2010).
15	Miguel, E., Bolivar, J. P. & Garcia-Tenorio, R. Vertical distribution of Th-isotope ratios, 210Pb, 226Ra and 137Cs in sediment cores from an estuary affected by anthropogenic releases. Sci Total Environ. 318(1-3), 143-157 (2004).
16	Garcia-Orellana, J. et al. Identifying instrumental and historical earthquake records in the SW Iberian margin using 210Pb turbidite chronology. Geophysical Research Letters. 33(24), L24601 (2006).
17	Soetaert, K. et al. Modeling 210Pb-derived mixing activity in ocean margin sediments: diffusive versus nonlocal mixing. Journal of Marine Research., 54(6), 1207-1227 (1996).
18	Sanchez-Cabeza, J. A. et al. Sediment accumulation rates in the southern Barcelona continental margin (NW Mediterranean Sea) derived from 210Pb and 137Cs chronology. Progress in Oceanography. 44(1-3), 313-332 (1999).
19	Bourrin, F. et al. Last millennia sedimentary record on a micro-tidal, low-accumulation prodelta (Têt NW Mediterranean). Marine Geology. 243(1-4), 77-96 (2007).
20	García, R. et al. Sediment bioavailable organic matter, deposition rates and mixing intensity in the Setúbal–Lisbon canyon and adjacent slope (Western Iberian Margin). Deep Sea Research Part I: Oceanographic Research Papers. 57(8), 1012-1026 (2010).
21	Van Weering, T. C. E., Hall, I. R., De Stigter, H. C., McCave, I.N. & Thomsen, L. Recent sediments, sediment accumulation and carbon burial at Goban Spur, NW European Continental Margin (47-50°N). Progress in Oceanography. 42(1-4), 5-35 (1998).
22	Jouanneau, J. M. et al. Dispersal and deposition of suspended sediment on the shelf off the Tagus and Sado estuaries, S.W. Portugal. Progress in Oceanography. 42(1), 233-257 (1998).
23	Gustafsson, Ö. & Gschwend, P. M. The flux of black carbon to surface sediments on the New England continental shelf. Geochimica et Cosmochimica Acta. 62(3), 465-472 (1998).
24	Wang, K., Zhang, H., Han, X. & Qiu, W. X. Sources and burial fluxes of sedimentary organic carbon in the northern Bering Sea and the northern Chukchi Sea in response to global warming. Science of The Total Environment. 679, 97-105 (2019).
25	Irabien, M. J. et al. Geological record of extreme floods and anthropogenic impacts on an industrialised bay: The inner Abra of Bilbao (northern Spain). Science of The Total Environment. 696, 133946 (2019).
26	Rocha, C. & Cabral, A. P. The influence of tidal action on porewater nitrate concentration and dynamics in intertidal sediments of the Sado estuary. Estuaries. 21, 635-645 (1998).
27	Damnati, B. Ibrahimi, S. & Radakovitch, O. Quantifying erosion using 137Cs and 210Pb in cultivated soils in three Mediterranean watershed: Synthesis study from El Hachef, Raouz and Nakhla (North West Morocco). Journal of African Earth Sciences. 79, 50-57 (2013).
28	Aliev, R. et al. Natural and artificial radionuclides as a tool for sedimentation studies in the Arctic region. Journal of Radioanalytical and Nuclear Chemistry. 274(2), 315-321 (2007).
29	Kuzyk, Z. Z. A., Gobeil, C. & Macdonald, R. W. 210Pb and 137Cs in margin sediments of the Arctic Ocean: Controls on boundary scavenging. Global biogeochemical cycles. 27(2), 422-439 (2013).
30	Hirschberg, D. J. Chin, P. & Cochran, H. Dynamics of sediment and contaminant transport in the Hudson River estuary: Evidence from sediment distributions of naturally occurring radionuclides. Estuaries. 19(4), 931-949 (1996).
31	Díaz-Asencio, M. et al. One century sedimentary record of Hg and Pb pollution in the Sagua estuary (Cuba) derived from 210Pb and 137Cs chronology. Marine Pollution Bulletin. 59(4-7), 108-115 (2009).
32	Ali, A. A., Ghaleb, B., Garneau, M., Asnong, H. & Loisel, J. Recent peat accumulation rates in minerotrophic peatlands of the Bay James region, Eastern Canada, inferred by 210Pb and 137Cs radiometric techniques. Applied Radiation and Isotopes. 66(10), 1350-1358 (2008).
33	Crusius, J., Bothner, M. H. & Sommerfield, C. K. Bioturbation depths, rates and processes in Massachusetts Bay sediments inferred from modeling of 210Pb and 239+240Pu profiles. Estuarine, Coastal and Shelf Science. 61(4), 643-655 (2004).
34	Goldberg, E. D., Griffin, J. J., Hodge, V., Vern Hodge, Koide, M. & Windom, H. Pollution history of the Savannah River estuary. Environmental Science & Technology. 13(5), 588-594 (1979).
35	Shumilin, E. et al. Major and trace element accumulation in coastal sediments along southeastern Baja California studied by instrumental neutron activation analysis and 210Pb age-dating. Journal of Radioanalytical and Nuclear Chemistry. 246(3), 533-541 (2000).
36	Lepore, K., Moran, S. B. & Smith, J. N. 210Pb as a tracer of shelf-basin transport and sediment focusing in the Chukchi Sea. Deep Sea Research Part II: Topical Studies in Oceanography. 56(17), 1305-1315 (2009).
37	Puig, P., Martín, J., Masqué, P. & Palanques, A. Increasing sediment accumulation rates in La Fonera (Palamós) submarine canyon axis and their relationship with bottom trawling activities. Geophysical Research Letters. 42(19), 8106-8113 (2015).
38	Walter, L. M., Ku, T. C., Muehlenbachs, K., Patterson, W. P., & Bonnell, L. Controls on the δ13C of dissolved inorganic carbon in marine pore waters: An integrated case study of isotope exchange during syndepositional recrystallization of biogenic carbonate sediments (South Florida Platform, USA). Deep Sea Research Part II: Topical Studies in Oceanography. 54(11-13), 1163-1200 (2007).
39	Gobeil, C. Silver in sediments from the St. Lawrence River and Estuary and the Saguenay Fjord. Environmental science & technology. 33(17), 2953-2957 (1999).
40	Yeager, K. M. et al. Dioxin chronology and fluxes in sediments of the Houston Ship Channel, Texas: influences of non-steady-state sediment transport and total organic carbon. Environmental science & technology. 41(15), 5291-5298 (2007).
41	Velinsky, D. J., Paudel, B., Belton, T. J. & Sommerfield, C. K. Tidal marsh record of nutrient loadings in Barnegat Bay, New Jersey. Journal of Coastal Research. 78, 79-88 (2017).
42	Ontiveros-Cuadras, J. F. et al. Centennial OMZ changes in the NW Mexican Margin from geochemical and foraminiferal sedimentary records. Continental Shelf Research. 176, 64-75 (2019).
43	Alexander, C. R. & Simoneau, A. M. Spatial variability in sedimentary processes on the Eel continental slope. Marine Geology. 154(1-4), 243-254 (1999).
44	Kuehl, S. A., Nittrouer, C. A. & DeMaster, D. J. Modern sediment accumulation and strata formation on the Amazon continental shelf. Marine Geology. 49(3-4), 279-300 (1982).
45	Richerol, T. et al. Evolution of paleo sea-surface conditions over the last 600 years in the Mackenzie Trough, Beaufort Sea (Canada). Marine Micropaleontology., 68(1-2), 6-20 (2008).
46	Hülse, P. & Bentley Sr, S. J. A 210Pb sediment budget and granulometric record of sediment fluxes in a subarctic deltaic system: the Great Whale River, Canada. Estuarine, Coastal and Shelf Science. 109, 41-52 (2012).
47	Boyer-Villemaire, U., St-Onge, G., Bernatchez, P., Lajeunesse, P. & Labrie, J. High-resolution multiproxy records of sedimentological changes induced by dams in the Sept-Îles area (Gulf of St. Lawrence, Canada). Marine Geology. 338, 17-29 (2013).
48	Vogel, R. L., Kjerfve, B. & Gardner, L. R. Inorganic sediment budget for the North Inlet salt marsh, South Carolina, USA. Mangroves and Salt Marshes. 1(1), 23-35 (1996).
49	Boldt, K. V., Nittrouer, C. A. & Ogston, A. S. Seasonal transfer and net accumulation of fine sediment on a muddy tidal flat: Willapa Bay, Washington. Continental Shelf Research. 60, 157-172 (2013).
50	Gallagher, L., Macdonald, R. W. & Paton, D. W. The historical record of metals in sediments from six lakes in the Fraser River Basin, British Columbia. Water, Air, and Soil Pollution. 152(1), 257-278 (2004).
51	Ruiz-Fernandez, A. C. & Hillaire-Marcel, C. 210Pb-derived ages for the reconstruction of terrestrial contaminant history into the Mexican Pacific coast: Potential and limitations. Marine pollution bulletin. 59(4-7), 134-145 (2009).
52	Hussein, A. H. Modeling of sea‐level rise and deforestation in submerging coastal ultisols of Chesapeake Bay. Soil Science Society of America Journal. 73(1), 185-196 (2009).
53	Bosman, S. H. et al. The southern Gulf of Mexico: A baseline radiocarbon isoscape of surface sediments and isotopic excursions at depth. PloS one. 15(4), e0231678 (2020).
54	Baskaran, M. & Naidu, A. S. 210Pb-derived chronology and the fluxes of 210Pb and 137Cs isotopes into continental shelf sediments, East Chukchi Sea, Alaskan Arctic. Geochimica et Cosmochimica Acta. 59(21), 4435-4448 (1995).
55	Ruiz-Fernández, A. C. et al. Reconstruction of hydrocarbons accumulation in sediments affected by the oil refinery industry: the case of Tehuantepec Gulf (Mexico). Environmental earth sciences. 67(3), 727-742 (2012).
56	Ruiz-Fernández, A. C. et al. Trace metals (Cd, Cu, Hg, and Pb) accumulation recorded in the intertidal mudflat sediments of three coastal lagoons in the Gulf of California, Mexico. Estuaries and Coasts. 32(3), 551-564(2009).
57	Cuellar-Martinez, T., Ruiz-Fernández, A. C., Sanchez-Cabeza, J. A., Pérez-Bernal, L. H. & Sandoval-Gil, J. Relevance of carbon burial and storage in two contrasting blue carbon ecosystems of a north-east Pacific coastal lagoon. Science of The Total Environment. 675, 581-593 (2019).
58	Alonso-Hernandez, C. M. et al. Recent changes in sedimentation regime in Cienfuegos Bay, Cuba, as inferred from 210Pb and 137Cs vertical profiles. Continental Shelf Research. 26(2), 153-167 (2006).
59	Arriojas, A. et al. Geochronology of recent sediments from the Cariaco Trench (Venezuela) by Alpha Spectrometry of 210Pb (210Po). American Institute of Physics. 1265, 403-406 (2010).
60	Ontiveros-Cuadras, J. F. et al. Recent trace metal enrichment and sediment quality assessment in an anthropized coastal lagoon (SE Gulf of California) from 210Pb-dated sediment cores. Marine Pollution Bulletin. 149, 110653 (2019).
61	Cuellar-Martinez, T., Ruiz-Fernández, A. C., Sanchez-Cabeza, J. A. & Alonso-Rodríguez, R. Sedimentary record of recent climate impacts on an insular coastal lagoon in the Gulf of California. Quaternary Science Reviews. 160, 138-149 (2017).
62	DeMaster, D. J. & Turekian, K. K. The radiocarbon record in varved sediments of Carmen Basin, Gulf of California: A measure of upwelling intensity variation during the past several hundred years. Paleoceanography. 2(3), 249-254 (1987).
63	Brenner, M., Schelske, C. L. & Keenan, L. W. Historical rates of sediment and nutrient accumulation in marshes of the Upper St. Johns River Basin, Florida, USA. Journal of Paleolimnology. 26(3), 241-257 (2001).
64	Kang, W. J. & Trefry, J. H. Retrospective analysis of the impacts of major hurricanes on sediments in the lower Everglades and Florida Bay. Environmental Geology. 44(7), 771-780 (2003).
65	Strauss, J., Grossman, E. L., Carlin, J. A. & Dellapenna, T. M. 100 Years of benthic foraminiferal history on the inner Texas shelf inferred from fauna and stable isotopes: Preliminary results from two cores. Continental Shelf Research. 38, 89-97 (2012).
66	Santschi, P. H., Presley, B. J., Wade, T. L., Garcia-Romero, B. & Baskaran, M. Historical contamination of PAHs, PCBs, DDTs, and heavy metals in Mississippi river Delta, Galveston bay and Tampa bay sediment cores. Marine Environmental Research. 52(1), 51-79 (2001).
67	Wheatcroft, R. A., Goni, M. A., Richardson, K. N. & Borgeld, J. C. Natural and human impacts on centennial sediment accumulation patterns on the Umpqua River margin, Oregon. Marine Geology. 339, 44-56 (2013).
68	Addison, J. A. et al. Integrating satellite observations and modern climate measurements with the recent sedimentary record: An example from Southeast Alaska. Journal of Geophysical Research: Oceans. 118(7), 3444-3461 (2013).
69	Marques Jr, A. N. et al. Apparent discrepancy in contamination history of a sub-tropical estuary evaluated through 210Pb profile and chronostratigraphical markers. Marine Pollution Bulletin. 52(5), 532-539 (2006).
70	Aalto, R. et al. Episodic sediment accumulation on Amazonian flood plains influenced by El Nino/Southern Oscillation. Nature. 425(6957), 493-497 (2003).
71	Sanders, C. J., Santos, I. R., Patchineelam, S. R., Schaefer, C. & Silva-Filho, E. V. Recent 137Cs deposition in sediments of Admiralty Bay, Antarctica. Journal of environmental radioactivity. 101(5), 421-424 (2010).
72	Mccaffrey, M. A., Farrington, J. W., Repeta, D. J. The organic geochemistry of Peru margin surface sediments: I. A comparison of the C37 alkenone and historical El Niño records. Geochimica Et Cosmochimica Acta. 54(6), 1671-1682 (1990).
73	Kim, K. H. & Burnett, W. C. Accumulation and biological mixing of Peru margin sediments. Marine Geology. 80(3-4), 181-194 (1988).
74	Christ, A. J. et al. Late Holocene glacial advance and ice shelf growth in Barilari Bay, Graham Land, west Antarctic Peninsula. Bulletin. 127(1-2), 297-315 (2015).
75	Muñoz, P. et al. Recent sedimentation and mass accumulation rates based on 210Pb along the Peru-Chile continental margin. Deep Sea Research Part II: Topical Studies in Oceanography. 51(20-21), 2523-2541 (2004).
76	Munoz, P., Sellanes, J., Lange, C., Palma, M. & Salamanca, M. A. Temporal variability of 210Pb fluxes and bioturbation in shelf sediments beneath the high primary production area off Concepción, central-southern Chile (36S). Progress in Oceanography. 75(3), 586-602 (2007).
77	Rebolledo, L. et al. Siliceous productivity changes in Gulf of Ancud sediments (42°S, 72°W), southern Chile, over the last∼150 years. Continental Shelf Research. 31(3-4), 356-365 (2011).
78	Angeli, J. L. F., Venturini, N., de Lima Ferreira, P. A. & Figueira, R. C. L. Recent sedimentation rates in the Caravelas estuary (Bahia, Brazil) using unsupported 210Pb and 137Cs modeling. Radiochimica Acta. 104(7), 513-522 (2016).
79	Patchineelam, S. R. & Smoak, J. M. Sediment accumulation rates along the inner eastern Brazilian continental shelf. Geo-Marine Letters. 19(3), 196-201 (1999).
80	Wanderley, C. V. et al. Evaluating sedimentation rates in the estuary and shelf region of the Paraíba do Sul River, Southeastern Brazil. Journal of the Brazilian Chemical Society. 25, 50-64 (2014).
81	Dukat, D. A. & Kuehl, S. A. Non-steady-state 210Pb flux and the use of 228Ra/226Ra as a geochronometer on the Amazon continental shelf. Marine Geology. 125(3-4), 329-350 (1995).
82	Neves, P. A., de Lima Ferreira, P. A., Bícego, M. C. & Figueira, R. C. L. Radioanalytical assessment of sedimentation rates in Guajará Bay (Amazon Estuary, N Brazil): a study with unsupported 210Pb and 137Cs modeling. Journal of radioanalytical and nuclear Chemistry. 299(1), 407-414 (2014).
83	Kuehl, S. A., DeMaster, D. J. & Nittrouer, C. A. Nature of sediment accumulation on the Amazon continental shelf. Continental Shelf Research. 6(1-2), 209-225 (1986).
84	Kuehl, S. A., Pacioni, T. D. & Rine, J. M. Seabed dynamics of the inner Amazon continental shelf: temporal and spatial variability of surficial strata. Marine Geology. 125(3-4), 283-302 (1995).
85	Allison, M. A. & Lee, M. T. Sediment exchange between Amazon mudbanks and shore-fringing mangroves in French Guiana. Marine Geology. 208(2-4), 169-190 (2004).
86	Kalloul, S. et al. Source contributions to heavy metal fluxes into the Loukous Estuary (Moroccan Atlantic Coast). Journal of Coastal Research. 28(1), 174-183 (2012).
87	Chen, Z., Salem, A., Xu, Z. & Zhang, W. Ecological implications of heavy metal concentrations in the sediments of Burullus Lagoon of Nile Delta, Egypt. Estuarine, Coastal and Shelf Science. 86(3), 491-498 (2010).
88	Humphries, M. S., Kindness, A., Ellery, W. N., Hughes, J. C. & Benitez-Nelson, C. R. 137Cs and 210Pb derived sediment accumulation rates and their role in the long-term development of the Mkuze River floodplain, South Africa. Geomorphology. 119(1-2), 88-96 (2010).
89	Flower, R. J. et al. Sediment distribution and accumulation in lagoons of the Southern Mediterranean Region (the MELMARINA Project) with special reference to environmental change and aquatic ecosystems. Hydrobiologia. 622(1), 85-112 (2009).
90	Pfitzner, J., Brunskill, G. & Zagorskis, I. 137Cs and excess 210Pb deposition patterns in estuarine and marine sediment in the central region of the Great Barrier Reef Lagoon, north-eastern Australia. Journal of Environmental Radioactivity. 76(1-2), 81-102 (2004).
91	Sanders, C. J. et al. Examining 239+240Pu, 210Pb and historical events to determine carbon, nitrogen and phosphorus burial in mangrove sediments of Moreton Bay, Australia. Journal of environmental radioactivity. 151, 623-629 (2016).
92	Bostock, H. C. et al. Holocene and modern sediment storage in the subtropical macrotidal Fitzroy River estuary, Southeast Queensland, Australia. Sedimentary Geology. 201(3-4), 321-340 (2007).
93	Gerritse, R. G., Wallbrink, P. J. & Murray, A. S. Accumulation of phosphorus and heavy metals in the Swan-Canning Estuary, Western Australia. Estuarine, Coastal and Shelf Science. 47(2), 165-179 (1998).
94	Hollins, S. E. et al. Reconstructing recent sedimentation in two urbanised coastal lagoons (NSW, Australia) using radioisotopes and geochemistry. Journal of Paleolimnology. 46(4), 579-596 (2011).
95	Logan, B., Taffs, K. H., Eyre, B. D. & Zawadski, A. Assessing changes in nutrient status in the Richmond River estuary, Australia, using paleolimnological methods. Journal of Paleolimnology. 46(4), 597-611 (2011).
96	Taffs, K. H., Farago, L. J., Heijnis, H. & Jacobsen, G. A diatom-based Holocene record of human impact from a coastal environment: Tuckean Swamp, eastern Australia. Journal of Paleolimnology. 39(1), 71-82 (2008).
97	Pérez, A. et al. Changes in organic carbon accumulation driven by mangrove expansion and deforestation in a New Zealand estuary. Estuarine, Coastal and Shelf Science. 192, 108-116 (2017).
98	Chagué-Goff, C., Nichol, S. L., Jenkinson, A. V. & Heijnis, H. Signatures of natural catastrophic events and anthropogenic impact in an estuarine environment, New Zealand. Marine Geology. 167(3-4), 285-301 (2000).
99	Swales, A. & Bentley, S. J. Recent tidal-flat evolution and mangrove-habitat expansion: Application of radioisotope dating to environmental reconstruction. IAHS publication. 325, 76 (2008).
100	Miller, A. J. & Kuehl, S. A. Shelf sedimentation on a tectonically active margin: a modern sediment budget for Poverty continental shelf, New Zealand. Marine Geology. 270(1-4), 175-187 (2010).
101	Schmidt, S. & De Deckker, P. Present-day sedimentation rates on the southern and southeastern Australian continental margins. Australian Journal of Earth Sciences. 62(2), 143-150 (2015).
102	Suckow, A., Morgenstern, U. & Kudrass, H. R. Absolute dating of recent sediments in the cyclone-influenced shelf area off Bangladesh: Comparison of gamma spectrometric (137Cs, 210Pb, 228Ra), radiocarbon, and 32Si ages. Radiocarbon. 43(2B), 917-927 (2001).
103	Sakuna, D., Szczuciński, W., Feldens, P., Schwarzer, K. & Khokiattiwong, S. Sedimentary deposits left by the 2004 Indian Ocean tsunami on the inner continental shelf offshore of Khao Lak, Andaman Sea (Thailand). Earth, planets and space. 64(10), 931-943 (2012).
104	Srisuksawad, K. et al. Radionuclide activities, geochemistry, and accumulation rates of sediments in the Gulf of Thailand. Continental Shelf Research. 17(8), 925-965 (1997).
105	Xue, Z. et al. Late Holocene evolution of the Mekong subaqueous delta, southern Vietnam. Marine Geology. 269(1-2), 46-60 (2010).
106	Sakuna-Schwartz, D., Feldens, P., Schwarzer, K., Khokiattiwong, S. & Stattegger, K. Internal structure of event layers preserved on the Andaman Sea continental shelf, Thailand: tsunami vs. storm and flash-flood deposits. Natural Hazards and Earth System Sciences. 15(6), 1181-1199 (2015).
107	Kato, Y. et al. 210Pb and 137Cs in sediments from Sagami Bay, Japan: sedimentation rates and inventories. Progress in Oceanography. 57(1), 77-95 (2003).
108	Lu, X. Application of the Weibull extrapolation to 137Cs geochronology in Tokyo Bay and Ise Bay, Japan. Journal of environmental radioactivity. 73(2), 169-181 (2004).
109	Kaislahti Tillman, P., Holzkämper, S., Andersen, T. J., Hugelius, G., Kuhry, P. & Oksanen, P. Stable isotopes in Sphagnum fuscum peat as late-Holocene climate proxies in northeastern European Russia. The Holocene. 23(10), 1381-1390 (2013).
110	Zaborska, A. et al. Recent sediment accumulation rates for the Western margin of the Barents Sea. Deep Sea Research Part II: Topical Studies in Oceanography. 55(20-21), 2352-2360 (2008).
111	Sayles, F. L., Livingston, H. D. & Panteleyev, G. P. The history and source of particulate 137Cs and 239,240Pu deposition in sediments of the Ob River Delta, Siberia. Science of the total environment. 202(1-3), 25-41 (1997).
112	Brunskill, G. J., Zagorskis, I., Pfitzner, J. & Ellison, J. Sediment and trace element depositional history from the Ajkwa River estuarine mangroves of Irian Jaya (West Papua), Indonesia. Continental Shelf Research. 24(19), 2535-2551 (2004).
113	Gemilang, W. A., Wisha, U. J., Solihuddin, T., Arman, A. & Ondara, K. Sediment Accumulation Rate in Sayung Coast, Demak, Central Java Using Unsupported 210Pb Isotope. Atom Indonesia. 46(1), 25-32 (2020).
114	Edelman-Furstenberg, Y., Kidwell, S. M. & de Stigter, H. C. Mixing depths and sediment accumulation rates on an arid tropical shelf based on fine-fraction 210Pb analysis. Marine Geology. 425, 106198 (2020).
115	Charmasson, S. & Bouisset, P. Long-core Profiles of l37Cs, 134Cs, 60Co and 210Pb in Sediment Near the Rhone River (Northwestern Mediterranean Sea). Estuaries. 21(3), 367-378 (1998).
116	Barsanti, M. Sediment reworking rates in deep sediments of the Mediterranean Sea. Science of the total environment. 409(15), 2959-2970 (2011).
117	Buscail, R., Ambatsian, P., Monaco, A. & Bernat, M. 210Pb, manganese and carbon: indicators of focusing processes on the northwestern Mediterranean continental margin. Marine Geology. 137(3-4), 271-286 (1997).
118	Vallefuoco, M. et al. Climatic variability and anthropogenic signatures in the Gulf of Salerno (southern-eastern Tyrrhenian Sea) during the last half millennium. Rendiconti Lincei. 23(1), 13-23 (2012).
119	Sanchez-Cabeza, J. A., Masqué, P., Martínez-Alonso, M., Mir, J. & Esteve, I. 210Pb atmospheric flux and growth rates of a microbial mat from the northwestern Mediterranean Sea (Ebro River Delta). Environmental science & technology. 33(21), 3711-3715 (1999).
120	Miguel, S., Bolivar, J. P. & Garcia-Tenorio, R. Mixing, sediment accumulation and focusing using 210Pb and 137Cs. Journal of Paleolimnology. 29(1), 1-11 (2003).
121	Sarin, M. M., Rengarajan, R. & Somayajulu, B. Natural radionuclides in the Arabian Sea and Bay of Bengal: Distribution and evaluation of particle scavenging processes. Proceedings of the Indian Academy of Sciences-Earth and Planetary Sciences, 103(2), 211-235 (1994).
122	Santschi, P. H. et al. Accumulation rates and sources of sediments and organic carbon on the Palos Verdes shelf based on radioisotopic tracers (137Cs, 239,240 Pu, 210Pb, 234Th, 238U and 14C). Marine Chemistry. 73(2), 125-152 (2001).
123	Dull, R. A. Palynological evidence for 19th century grazing‐induced vegetation change in the southern Sierra Nevada, California, USA. Journal of Biogeography. 26(4), 899-912 (1999).
124	DeMaster, D. J. & Turekian, K. K. The radiocarbon record in varved sediments of Carmen Basin, Gulf of California: A measure of upwelling intensity variation during the past several hundred years. Paleoceanography. 2(3), 249-254 (1987).
125	Xu, J. P., Swarzenski, P. W., Noble, M. & Li, A. C. Event-driven sediment flux in Hueneme and Mugu submarine canyons, southern California. Marine Geology. 269(1-2), 74-88 (2010).
126	Higgins, S. A., Jaffe, B. E. & Fuller, C. C. Reconstructing sediment age profiles from historical bathymetry changes in San Pablo Bay, California. Estuarine, Coastal and Shelf Science. 73(1-2), 165-174 (2007).
127	Wheatcroft, R. A., Goni, M. A., Richardson, K. N. & Borgeld, J. C. Natural and human impacts on centennial sediment accumulation patterns on the Umpqua River margin, Oregon. Marine Geology. 339, 44-56 (2013).
128	Nittrouer, C. A., DeMaster, D. J., McKee, B. A., Cutshall, N. H. & Larsen, I. L. The effect of sediment mixing on Pb-210 accumulation rates for the Washington continental shelf. Marine Geology. 54(3-4), 201-221 (1984).
129	Thompson, J. A., Douglas, S., Chau, Y. K. & Maguire, R. J. Recent studies of residual tributyltin in coastal British Columbia sediments. Applied organometallic chemistry. 12(8‐9), 643-650 (1998).
130	Sugai, S. F. Transport and sediment accumulation of 210Pb and 137Cs in two southeast Alaskan fjords. Estuaries. 13(4), 380-392 (1990).
131	Bergquist, J. Sediment accumulation rates in the West Arm of Glacier Bay, Alaska based on Lead-210 analysis. School of Oceanography University of Washington. (2008).
132	Kuzyk, Z. Z. A., Macdonald, R. W., Johannessen, S. C., Gobeil, C. & Stern, G. A. Towards a sediment and organic carbon budget for Hudson Bay. Marine Geology. 264(3-4), 190-208 (2009).
133	Ontiveros-Cuadras, J. F. et al. Centennial OMZ changes in the NW Mexican Margin from geochemical and foraminiferal sedimentary records. Continental Shelf Research. 176, 64-75 (2019).
134	Ruiz-Fernández, A. C., Páez-Osuna, F., Machain-Castillo, M. L. & Arellano-Torres, E. 210Pb geochronology and trace metal fluxes (Cd, Cu and Pb) in the Gulf of Tehuantepec, South Pacific of Mexico. Journal of Environmental Radioactivity. 76(1-2), 161-175 (2004)
135	Yeager, K. M., Santschi, P. H. & Rowe, G. T. Sediment accumulation and radionuclide inventories (239,240Pu, 210Pb and 234Th) in the northern Gulf of Mexico, as influenced by organic matter and macrofaunal density. Marine Chemistry. 91(1-4), 1-14 (2004).
136	Ruiz-Fernández, A. C. et al. Trace metals (Cd, Cu, Hg, and Pb) accumulation recorded in the intertidal mudflat sediments of three coastal lagoons in the Gulf of California, Mexico. Estuaries and Coasts. 32(3), 551-564 (2009).
137	Muhammad, Z. et al. Excess 210Pb inventories and fluxes along the continental slope and basins of the Gulf of Papua. Journal of Geophysical Research: Earth Surface. 113(F1), (2008).
138	Godoy, J. M. et al. Guanabara Bay sedimentation rates based on 210Pb dating: reviewing the existing data and adding new data. Journal of the Brazilian Chemical Society. 23, 1265-1273 (2012).
139	Lu, X. & Matsumoto, E. Recent sedimentation rates derived from 210Pb and 137Cs methods in Ise Bay, Japan. Estuarine, Coastal and Shelf Science. 65(1-2), 83-93 (2005).
140	Zhou, L. et al. Modern sediment characteristics and accumulation rates from the delta front to prodelta of the Yellow River (Huanghe). Geo-Marine Letters. 36(4), 247-258 (2016).
141	Wang, F. et al. Recent Sedimentation Dynamics Indicated by 210Pbexc and 137Cs Records from the Subtidal Area of Bohai Bay, China. Journal of Coastal Research. 32(2), 416-423 (2016).
142	Wang, J., Du, J., Baskaran, M. & Zhang, J. Mobile mud dynamics in the East China Sea elucidated using 210Pb, 137Cs, 7Be, and 234Th as tracers. Journal of Geophysical Research: Oceans. 121(1), 224-239 (2016).
143	Zhao, Y., Zou, X., Gao, J. & Wang, C. Recent sedimentary record of storms and floods within the estuarine-inner shelf region of the East China Sea. The Holocene. 27(3), 439-449 (2017).
144	Li, F. et al. Sediment flux and source in northern Yellow Sea by 210Pb technique. Chinese Journal of Oceanology and Limnology. 24(3), 255-263 (2006).
145	Liu, Z., Pan, S., Liu, X. & Gao, J. Distribution of 137Cs and 210Pb in sediments of tidal flats in north Jiangsu Province. Journal of geographical Sciences. 20(1), 91-108 (2010).
146	Feng, H. et al. Short-and long-term sediment transport in western Bohai Bay and coastal areas. Chinese Journal of Oceanology and Limnology. 28(3), 583-592 (2010).
147	Hong, G. H. et al. 210Pb-derived sediment accumulation rates in the southwestern East Sea (Sea of Japan). Geo-Marine Letters. 17(2), 126-132 (1997).
148	Xueqiang, L. U. & Matsumoto, E. Implications of excess 210Pb and 137Cs in sediment cores from Mikawa Bay, Japan. Journal of Environmental Sciences. 21(5), 707-712 (2009).
149	Szczuciński, W., Stattegger, K. & Scholten, J. Modern sediments and sediment accumulation rates on the narrow shelf off central Vietnam, South China Sea. Geo-Marine Letters, 29(1), 47-59 (2009).
150	Mahmood, Z. et al. Vertical distribution of 210Pb and 226Ra and their activity ratio in marine sediment core of the East Malaysia coastal waters. Journal of Radioanalytical and Nuclear Chemistry. 289(3), 953-959 (2011).
151	Theng, T. L., Ahmad, Z. & Che, A. Estimation of sedimentation rates using 210Pb and 210Po at the coastal water of Sabah, Malaysia. Journal of Radioanalytical & Nuclear Chemistry, 256(1), 115-120 (2003).
152	Chung, Y. & Chang, W. C. 210Pb fluxes and sedimentation rates on the lower continental slope between Taiwan and the South Okinawa Trough. Continental Shelf Research, 15(2-3), 149-164 (1995).
153	Szczuciński, W. & Stattegger, K. Style and rate of shelf sedimentation offshore Nha Trang, Vietnam, South China Sea. Meyniana, 53, 143-162 (2001).
154	Brunskill, G. J., Zagorskis, I. & Pfitzner, J. Geochemical mass balance for lithium, boron, and strontium in the Gulf of Papua, Papua New Guinea (project Tropics). Geochimica Et Cosmochimica Acta, 67(18), 3365-3383 (2003).
155	Du, J., Guan, D., Yao, Z., Wang, Z., & Huo, C. Records of human-induced changes in sedimentation and carbon sequestration in Dalian Bay, north China. Continental Shelf Research, 178, 51-58 (2019).
156	Kuehl, S. A., et al. Sediment dispersal and accumulation off the Ayeyarwady delta–Tectonic and oceanographic controls. Marine Geology, 417, 106000 (2019).
157	Sun, X., Fan, D., Tian, Y., & Zheng, S. Normalization of excess 210Pb with grain size in the sediment cores from the Yangtze River Estuary and adjacent areas: Implications for sedimentary processes. The Holocene, 28(4), 545-557 (2018).
158	Wu, W., et al. Evolution of a tide-dominated abandoned channel: A case of the abandoned Qingshuigou course, Yellow River. Marine Geology, 422(7–26), 106116 (2020).
159	Xia, P., Meng, X., Li, Z., & Feng, A. Organic carbon isotope and pollen evidence for mangrove development and response to human activity in Guangxi (Southwest China) over the last 140 years. Acta Oceanologica Sinica, 36(2), 11-21 (2017).
160	Fernandes, L., Nayak, G. N., Ilangovan, D., & Borole, D. V. Accumulation of sediment, organic matter and trace metals with space and time, in a creek along Mumbai coast, India. Estuarine, Coastal and Shelf Science, 91(3), 388-399 (2011).
161	Fernandes, L. L., Kessarkar, P. M., Parthiban, G., & Rao, V. P. Changes in depositional environment for the past 35 years in the Thane Creek, central west coast of India: inferences from REEs, metals and magnetic properties. Environmental Earth Sciences, 76(5), 189 (2017).
162	Shah, C., Banerji, U. S., Chandana, K. R., & Bhushan, R. 210Pb dating of recent sediments from the continental shelf of western India: factors influencing sedimentation rates. Environmental Monitoring and Assessment, 192(7), 1-17 (2020).
163	Kumar, A., Rout, S., Singhal, R. K., Ravi, P. M., & Tripathi, R. M. Sediment accumulation and bio-diffusion mixing rates derived from excess 210Pb and 137Cs profiles in sediment cores of Mumbai Harbor Bay. Journal of coastal conservation, 20(4), 289-297 (2016).
164	Chung, Y., & Chang, W. C. 210Pb fluxes and sedimentation rates on the lower continental slope between Taiwan and the South Okinawa Trough. Continental Shelf Research, 15(2-3),149-164 (1995).
165	Yang, W., et al. Identification of the earlier human-induced sedimentation change in Daya Bay, northern South China Sea using 210Pb and 137Cs. Marine Pollution Bulletin, 126, 334-337 (2018).
166	Gao, J., et al. Variations in the transport, distribution, and budget of 210Pb in sediment over the estuarine and inner shelf areas of the East China Sea due to Changjiang catchment changes. Journal of Geophysical Research Earth Surface, 122(1), 235-247 (2017).
167	Huh, C. A., & Su, C. C. Sedimentation dynamics in the East China Sea elucidated from 210Pb, 137Cs and 239,240Pu. Marine Geology, 160(1-2), 183-196 (1999).
168	Li, D., Xu, M., Liu, G., & Li, C. Distribution of radioisotopes in sediment cores from nearshore off Xinghua Bay mouth, Fujian, China. Journal of radioanalytical and nuclear chemistry, 273(1), 151-155 (2007).
169	Du, J.Z., et al. 100 years of Sediment History of Heavy Metals in Daya Bay, China. Water Air & Soil Pollution, 190(1-4), 343-351 (2008).
170	Guo, Z., et al. The sedimentary fluxes of polycyclic aromatic hydrocarbons in the Yangtze River Estuary coastal sea for the past century. Science of the Total Environment, 386(1-3), 33-41 (2007).
171	Huh, C. A., & Chen, H. Y. History of lead pollution recorded in East China Sea sediments. Marine pollution bulletin, 38(7), 545-549 (1999).
172	Huh, C. A., Su, C. C., Wang, C. H., Lee, S. Y., & Lin, I. T. Sedimentation in the Southern Okinawa Trough-Rates, turbidites and a sediment budget. Marine Geology, 231(1-4), 129-139 (2006).
173	莊介瑋. 臺灣台南外海正斷層以及近代沉積現象研究. 中央大學地球科學系學位論文, 1-78 (2014).
174	Lin, S., Huang, K. M., & Chen, S. K. Sulfate reduction and iron sulfide mineral formation in the southern East China Sea continental slope sediment. Deep Sea Research Part I: Oceanographic Research Papers, 49(10), 1837-1852 (2002).
175	Liu, J. P., et al. Sedimentary features of the Yangtze River-derived along-shelf clinoform deposit in the East China Sea. Continental Shelf Research, 26(17-18), 2141-2156 (2006).
176	Nagaya, Y., & Nakamura, K. 239,240Pu and 137Cs in the East China and the Yellow Seas. Journal of Oceanography, 48(1), 23-35 (1992).
177	Lim, D. I., Choi, J. Y., Jung, H. S., Rho, K. C., & Ahn, K. S. Recent sediment accumulation and origin of shelf mud deposits in the Yellow and East China Seas. Progress in Oceanography, 73(2), 145-159 (2007).
178	Oguri, K., Matsumoto, E., Yamada, M., Saito, Y., & Iseki, K. Sediment accumulation rates and budgets of depositing particles of the East China Sea. Deep Sea Research Part II: Topical Studies in Oceanography, 50(2), 513-528 (2003).
179	Velozzi, D.; Liu, P.; Li, A. & Demaster, D. Sedimentary features of the Yangtze derived mud deposits on the inner shelf of the East China Sea. American Geophysical Union, Fall Meeting, OS23C-1320 (2004).
180	Added, A. Biogeochemical cycles of Org-C, Tot-N and Tot-S in the sediment of the Ghar El Melh Lagoon (north of Tunisia). Journal of Marine Systems, 30, 139-154 (2001).
181	Anderson, R. F., Bopp, R. F., Buesseler, K. O. & Biscaye, P. E. Mixing of particles and organic constituents in sediments from the continental shelf and slope off Cape Cod: SEEP-I results. Continental Shelf Research, 8, 925-946 (1988).
182	Andersen, T. J., Mikkelsen, O. A., Moller, A. L. & Pejrup, M. Deposition and mixing depths on some European intertidal mudflats based on Pb-210 and Cs-137 activities. Continental Shelf Research, 20, 1569-1591 (2000).
183	Benninger, L. K., Aller, R. C., Cochran, J. K. & Turekian, K. K. Effects of biological sediment mixing on the Pb-210 chronology and trace metal distribution in a Long Island Sound sediment core. Earth and Planetary Science Letters, 43, 241-259 (1979).
184	Black, E. E. & Buesseler, K. O. Spatial variability and the fate of cesium in coastal sediments near Fukushima, Japan. Biogeosciences, 11, 5123-5137 (2014).
185	Carpenter, R., Peterson, M. L. & Bennett, J. T. 210Pb-derived sediment accumulation and mixing rates for the Greater Puget Sound region. Marine Geology, 64, 291-312 (1985).
186	Carroll, J. et al. Accumulation of organic carbon in western Barents Sea sediments. Deep-Sea Research Part II-Topical Studies in Oceanography, 55, 2361-2371 (2008).
187	Chen, X. et al. Bioturbation as a key driver behind the dominance of Bacteria over Archaea in near-surface sediment. Scientific Reports, 7, 1-14 (2017).
188	Clough, L. M. et al. Infaunal density, biomass and bioturbation in the sediments of the Arctic Ocean. Deep-Sea Research Part II-Topical Studies in Oceanography, 44, 1683-1704 (1997).
189	Cox, A. M., Shull, D. H. & Horner, R. A. Profiles of Alexandrium catenella cysts in Puget Sound sediments and the relationship to paralytic shellfish poisoning events. Harmful Algae 7, 379-388 (2008).
190	Crusius, J., Bothner, M. H. & Sommerfield, C. K. Bioturbation depths, rates and processes in Massachusetts Bay sediments inferred from modeling of 210Pb and 239+240Pu profiles. Estuarine Coastal and Shelf Science, 61, 643-655 (2004).
191	Dellapenna, T. M., Kuehl, S. A. & Schaffner, L. C. Sea-bed mixing and particle residence times in biologically and physically dominated estuarine systems: a comparison of lower Chesapeake Bay and the York River subestuary. Estuarine Coastal and Shelf Science, 46 777-795 (1998).
192	Hancock, G. J. Identifying resuspended sediment in an estuary using the 228Th/232Th activity ratio: the fate of lagoon sediment in the Bega River estuary, Australia. Marine and Freshwater Research, 51, 659-667 (2000).
193	Hancock, G. J. & Hunter, J. R. Use of excess 210Pb and 228Th to estimate rates of sediment accumulation and bioturbation in Port Phillip Bay, Australia. Marine and Freshwater Research, 50, 533-545 (1999).
194	Henderson, G. M., Lindsay, F. N. & Slowey, N. C. Variation in bioturbation with water depth on marine slopes: a study on the Little Bahamas Bank. Marine Geology, 160, 105-118 (1999).
195	Keafer, B.A., Buesseler, K.O. & Anderson, D.M. Burial of living dinoflagellate cysts in estuarine and nearshore sediments. Marine Micropaleontology, 20, 147-161 (1992).
196	Kim, K. H. & Burnett, W. C. Accumulation and biological mixing of Peru margin sediments. Marine Geology, 80, 181-194 (1988).
197	Kniskern, T. A. & Kuehl, S. A. Spatial and temporal variability of seabed disturbance in the York River subestuary. Estuarine Coastal and Shelf Science, 58, 37-55 (2003).
198	Kumar, A., Rout, S., Singhal, R. K., Ravi, P. M. & Tripathi, R. M. Sediment accumulation and bio-diffusion mixing rates derived from excess 210Pb and 137Cs profiles in sediment cores of Mumbai Harbor Bay. Journal of Coastal Conservation, 20, 289-297 (2016).
199	Lewis, R. C. et al. Accumulation rate and mixing of shelf sediments in the Monterey Bay National Marine Sanctuary. Marine Geology, 181, 157-169 (2002).
200	Maiti, K., Carroll, J. & Benitez-Nelson, C. R. Sedimentation and particle dynamics in the seasonal ice zone of the Barents Sea. Journal of Marine Systems, 79, 185-198 (2010).
201	Miralles, J., Radakovitch, O. & Aloisi, J. C. 210Pb sedimentation rates from the Northwestern Mediterranean margin. Marine Geology, 216, 155-167 (2005).
202	Morford, J. L., Martin, W. R., Francois, R. & Carney, C. M. A model for uranium, rhenium, and molybdenum diagenesis in marine sediments based on results from coastal locations.
203	Mouret, A. et al. Benthic geochemistry of manganese in the Bay of Biscay, and sediment mass accumulation rate. Geo-Marine Letters, 29, 133-149 (2009)
204	Nie, Y. H., Suayah, I. B., Benninger, L. K. & Alperin, M. J. Modeling detailed sedimentary 210Pb and fallout 239,240Pu profiles to allow episodic events: An application in Chesapeake Bay. Limnology and Oceanography, 46, 1425-1437 (2001).
205	Nittrouer, C. A., Demaster, D. J., McKee, B. A., Cutshall, N. H. & Larsen, I. L. The effect of sediment mixing on 210Pb accumulation rates for the Washington continental shelf. Marine Geology, 54, 201-221 (1984).
206	Radakovitch, O., Charmasson, S., Arnaud, M. & Bouisset, P. 210Pb and caesium accumulation in the Rhone delta sediments. Estuarine Coastal and Shelf Science, 48, 77-92 (1999).
207	Shumchenia, E. J. & King, J. W. Evaluation of sediment profile imagery as a tool for assessing water quality in Greenwich Bay, Rhode Island, USA. Ecological Indicators,10, 818-825 (2010).
208	Simpson, A. W. & Watling, L. An investigation of the cumulative impacts of shrimp trawling on mud-bottom fishing grounds in the Gulf of Maine: effects on habitat and macrofaunal community structure. Ices Journal of Marine Science, 63, 1616-1630 (2006).
209	Smith, J. N. & Schafer, C. T. Sedimentation, bioturbation, and Hg uptake in the sediments of the estuary and Gulf of St. Lawrence. Limnology and Oceanography, 44, 207-219 (1999).
210	Smoak, J. M. & Patchineelam, S. R. Sediment mixing and accumulation in a mangrove ecosystem: Evidence from 210Pb, 234Th and 7Be. Mangroves and Salt Marshes, 3, 17-27 (1999).
211	Rye, D. M., & Bolton, E. W. Reactive Fluid Flow and Applications to Diagenesis, Mineral Deposits, and Crustal Rocks. Yale University, New Haven, CT 06520-8109 (2002).
212	Walbran, P. D. 210Pb and 14C as indicators of Callianassid bioturbation in coral reef sediment. Journal of Sedimentary Research, 66, 259-264 (1996).
213	Zou, Z.Z., Eisma, D. & Berger, G.W. Determination of sediment accumulation and mixing rates in the Gulf of Lions, Mediterranean Sea. Oceanologia Acta, 14, 253-262 (1991).
214	Kristensen, E., Roy, H., Debrabant, K. & Valdemarsen, T. Carbon oxidation and bioirrigation in sediments along a Skagerrak-Kattegat-Belt Sea depth transect. Marine Ecology Progress Series, 604, 33-50 (2018).
215	Tomasovych, A. et al. Tracing the effects of eutrophication on molluscan communities in sediment cores: outbreaks of an opportunistic species coincide with reduced bioturbation and high frequency of hypoxia in the Adriatic Sea. Paleobiology, 44, 575-602 (2018).
216	Zhang, R., Pan, S. M., Wang, Y. P. & Gao, J. H. Sedimentation Rates and characteristics of radionuclide 210Pb at the subaqueous delta in Changjiang estuary. Acta Sedimentologica Sinica, 4, 10 (2009). (In Chinese with English abstract)
217	Liu, Z. Y., Pan, S. M., Cheng, G. B. & Li, X. D. 210Pb characteristic in the sediment cores form the Pearl River mouth and its environmental implication. Acta Sedimentologica Sinica, 1, 10 (2010). (In Chinese with English abstract)
218	Wu, L. J. & Fan, S. Q. A study on the relation between 210Pb fluctuations and environmental factors of marine sediments off the Pearl River mouth. Journal of tropical oceanography, 3, 3-11 (1987). (In Chinese with English abstract)
219	Zhang, C. Y. & Feng, X. L. Recent sedimentation rate and sediment flux in the nearshore area of the southern Haizhou Bay. Advances in Marine Science, 4, 478-485 (2008). (In Chinese with English abstract)
220	Li, D. M., Liu., G. S., Li, C. & Zhou., P. Radionuclide distribution in sediments and sedimentary rates in seas surrounding Xiamen. Taiwan Strait, 28, 336-342 (2009). (In Chinese with English abstract)
221	Zhang, Z. Z., et al. Deposition rate and geochemical characters of sediments in ZheJiang offshore. Marine Geology and Quaternary Geology, 25, 15-24 (2005). (In Chinese with English abstract)
222	Wang., Y. P. & Gao., S. Depositional rates on multiple temporal and spatial scales in Jiaozhou Bay, Shandong peninsula. Quaternary Research, 27(5), 787-796 (2007). (In Chinese with English abstract)
223	Li., F. Y., Qi., J., Song., J. M. & Li., X. G. Chemical elements accumulation characteristics of the sediment drill core in the Jiaozhou Bay. Geological Review, 53(5), 681-690 (2007). (In Chinese with English abstract)
224	Zhao., G. M., Ye., S. Y., Li., G. X. & Gao., G. Y. Sedimentary geochemical records: indictors of environmental changes in Bohai Bay. Marine Geology and Quaternary Geology, 29(5), 51-57 (2009). (In Chinese with English abstract)
225	Li., F. Y. & Shi., Y. L. Accumulation rates of sediment and sedimentary environment in South Bohai Sea. Advances in Marine Science, 2, 33-37 (1995).
226	Xu., D., et al. Transport and deposition of sediment on the shelf off western Guangdong to northeastern Hainan. Journal of Jilin University (Earth Science Edition), 3, 905-917, (2014). (In Chinese with English abstract)
227	Li., F. Y. & Shi., Y. L. Accumulation rates of sediment and sedimentary environment in South Bohai Sea. Advances in Marine Science, 2, 33-37 (1995). (In Chinese with English abstract)
228	Liu., S. F., et al. Sedimentation rate of mud area in the east China sea inner continental shelf. Marine Geology and Quaternary Geology, 29, 1-7 (2009). (In Chinese with English abstract)
229	Zou., H. Y. & Yu., X. G. Determination of 210Pb in marine sediments and its application in geochronology. Acta Oceanologica Sinica, 6, 793-802 (1984). (In Chinese with English abstract)
230	Wang., X., et al. Sedimentation rates and its indication to distribution of Yangtze Sediment supply around the Yangtze River estuary and its adjacent area, China. Earth Science (Journal of China University of Geosciences), 38, 763-775 (2013). (In Chinese with English abstract)
231	Wu, L. J. & Fan, S. Q. A study on the relation between 210Pb fluctuations and environmental factors of marine sediments off the Pearl River mouth. Journal of tropical oceanography, 3, 3-11 (1987). (In Chinese with English abstract)
232	Qi., J., et al. Sedimentation rate and flux of the north Yellow Sea. Marine Geology and Quaternary Geology, 24(2), 9-14 (2004). (In Chinese with English abstract)
233	Zhao., G. M., et al. Sedimentary geochemical records: indications of environmental changes in Bohai Bay. Marine Geology and Quaternary Geology, 29(05), 51-57 (2009). (In Chinese with English abstract)
234	Li., F. Y & Tan., C. W. Studies on artificial seeding rearing of Fugu pseudommus. Marine science, 6, 54-57 (1996). (In Chinese with English abstract)
235	Xia., X. M., et al. 137Cs and 210Pb profiles of the seabed cores along the East China Sea coast and their implications to sedimentary environment. Donghai Marine Science, 1, 21-28 (1999). (In Chinese with English abstract)
236	Zhang., R. M., et al. Analysis of modern sedimentation rate in the coastal area of Shandong Peninsula. Marine geological Front, 25, 15-18 (2009). (In Chinese with English abstract)
237	Li., F. Y. Determination of recent sedimentation rates by 210Pb method in the south China Sea. Marine science, 12, 64-66 (1988). (In Chinese with English abstract)
238	Yang., Z. S. & Chen., X. H. Centurial high resolution records of sediment grain-size variation in the mud area off the Changjiang estuary and its influencing factors. Quaternary Research, 27, 690-699 (2007). (In Chinese with English abstract)

## Sheet: literatures for OC
1	Aller, R.C. & Blair, N.E. Carbon remineralization in the Amazon-Guianas tropical mobile mudbelt: a sedimentary incinerator. Cont. Shelf Res. 26, 2241–2259 (2006).
2	Aller, R.C. & Blair, N.E. Early diagenetic remineralization of sedimentary organic C in the Gulf of Papua deltaic complex (Papua New Guinea): Net loss of terrestrial C and diagenetic fractionation of C isotopes. Geochim. Cosmochim. Acta. 68, 1815–1825 (2004).
3	Aller, R.C., Blair, N.E. & Brunskill, G.J. Early diagenetic cycling, incineration, and burial of sedimentary organic carbon in the central Gulf of Papua (Papua New Guinea). J. Geophys. Res. Earth Surf. 113, 1–22 (2008).
4	Alongi, D.M., Wirasantosa, S., Wagey, T. & Trott, L.A. Early diagenetic processes in relation to river discharge and coastal upwelling in the Aru Sea, Indonesia. Marine Chemistry. 140, 10-23 (2012).
5	Bianchi, T. S., et al. Do sediments from coastal sites accurately reflect time trends in water column phytoplankton? A test from Himmerfjärden Bay (Baltic Sea proper). Limnology and Oceanography, 47(5), 1537-1544 (2002).
6	Blair, N.E., et al. The persistence of memory: The fate of ancient sedimentary organic carbon in a modern sedimentary system. Geochim. Cosmochim. Acta. 67, 63–73 (2003).
7	Brackley, H.L., et al. Dispersal and transformation of organic carbon across an episodic, high sediment discharge continental margin, Waipaoa Sedimentary System, New Zealand. Mar. Geol. 270, 202–212 (2010).
8	Brunskill, G. J., Zagorskis, I., & Pfitzner, J. Carbon burial rates in sediments and a carbon mass balance for the Herbert River region of the Great Barrier Reef continental shelf, North Queensland, Australia. Estuarine, Coastal and Shelf Science, 54(4), 677-700 (2002).
9	Fendall, L. S., & Sewell, M. A. Contributing to marine pollution by washing your face: microplastics in facial cleansers. Marine pollution bulletin, 58(8), 1225-1228 (2009).
10	Canuel, E. A., et al. Changes in sediment and organic carbon accumulation in a highly-disturbed ecosystem: The Sacramento-San Joaquin River Delta (California, USA). Marine Pollution Bulletin, 59(4-7), 154-163 (2009).
11	Coppola, L., Gustafsson, Ö., Andersson, P., Eglinton, T. I., Uchida, M. & Dickens, A. F. The importance of ultrafine particles as a control on the distribution of organic carbon in washington margin and cascadia basin sediments. Chemical Geology, 243(1-2), 142-156 (2007).
12	Giordani, P., et al. Gradients of benthic–pelagic coupling and carbon budgets in the Adriatic and Northern Ionian Sea. Journal of Marine Systems, 33, 365-387 (2002).
13	Glud, R. N., Holby, O., Hoffmann, F., & Canfield, D. E. Benthic mineralization and exchange in Arctic sediments (Svalbard, Norway). Marine Ecology Progress Series, 173, 237-251 (1998).
14	Gordon, E.S. & Goñi, M.A. Sources and distribution of terrigenous organic matter delivered by the Atchafalaya River to sediments in the northern Gulf of Mexico. Geochim. Cosmochim. Acta. 67, 2359–2375 (2003).
15	Goñi, M.A., et al. Terrigenous organic matter in sediments from the Fly River delta-clinoform system (Papua New Guinea). J. Geophys. Res. 113, F01S107 (2008).
16	Goñi, M.A., Yunker, M.B., Macdonald, R.W. & Eglinton, T.I. The supply and preservation of ancient and modern components of organic carbon in the Canadian Beaufort Shelf of the Arctic Ocean. Mar. Chem. 93, 53–73 (2005).
17	Hedges, J, I., et al. Sedimentary organic matter preservation: a test for selective degradation under oxic conditions. American Journal of Science. 299, 529–555 (1999)
18	Jia, G., Xu, S., Chen, W., Lei, F., Bai, Y., & Huh, C. A. 100-year ecosystem history elucidated from inner shelf sediments off the Pearl River estuary, China. Marine Chemistry, 151, 47-55 (2013).
19	Jönsson, A., et al. Evaluation of the Stockholm Archipelago sediments, northwestern Baltic Sea Proper, as a trap for freshwater runoff organic carbon. Journal of marine systems, 56(1-2), 167-178 (2005).
20	Keil, R. G. & Cowie, G. L. Organic matter preservation through the oxygen-deficient zone of the Arabian sea as discerned by organic carbon: mineral surface area ratios. Mar. Geol. 161, 13-22 (1999).
21	Kuliński, K., Kędra, M., Legeżyńska, J., Gluchowska, M., & Zaborska, A. Particulate organic matter sinks and sources in high Arctic fjord. Journal of Marine Systems, 139, 27-37 (2014).
22	Lee, J. S., et al. Influence of sea squirt (Halocynthia roretzi) aquaculture on benthic–pelagic coupling in coastal waters: A study of the South Sea in Korea. Estuarine Coastal and Shelf Science, 99, 10-20 (2012).
23	Liu, S., et al. Burial fluxes and source apportionment of carbon in culture areas of Sanggou Bay over the past 200 years. Acta Oceanologica Sinica, 34(10), 23-30 (2015).
24	Lin, S., Huang, K. M., & Chen, S. K. Organic carbon deposition and its control on iron sulfide formation of the southern East China Sea continental shelf sediments. Continental Shelf Research, 20(4-5), 619-635 (2000).
25	Mayr, C., et al. Responses of nitrogen and carbon deposition rates in Comau Fjord (42°s, southern Chile) to natural and anthropogenic impacts during the last century. Continental Shelf Research, 78, 29-38 (2014).
26	Oguri, K., Matsumoto, E., Yamada, M., Saito, Y., & Iseki, K. Sediment accumulation rates and budgets of depositing particles of the East China Sea. Deep Sea Research Part II: Topical Studies in Oceanography, 50(2), 513-528 (2003).
27	Ranjan, R. K., Routh, J., Ramanathan, A. & Klump, J. Elemental and stable isotope records of organic matter input and its fate in the pichavaram mangrove-estuarine sediments (Tamil Nadu, India). Marine Chemistry, 126, 163-172 (2011).
28	Sanders, C. J., et al. Recent organic carbon accumulation (~ 100 years) along the Cabo Frio, Brazil upwelling region. Continental Shelf Research, 75, 68-75 (2014).
29	St-Onge, G., & Hillaire-Marcel, C. Isotopic constraints of sedimentary inputs and organic carbon burial rates in the Saguenay Fjord, Quebec. Marine Geology, 176(1-4), 1-22 (2001).
30	Szczepańska, A., Zaborska, A., Maciejewska, A. Kuliński, K. & Pempkowiak, J. Distribution and origin of organic matter in the Baltic Sea sediments dated with 210Pb and 137Cs. Geochronometria, 39(1), 1-9 (2012).
31	Sobrinho, R., et al. A multiproxy approach to characterize the sedimentation of organic carbon in the Amazon continental shelf. Marine Chemistry, 232, 103961 (2021).
32	Thang, N. M., et al. The impact of sediment and carbon fluxes on the biogeochemistry of methane and sulfur in littoral Baltic Sea sediments (Himmerfjärden, Sweden). Estuaries and Coasts, 36(1), 98-115 (2013).
33	Vallius, H. Sediment and carbon accumulation rates off the southern coast of Finland. Baltica,28(2), 81-88 (2015).
34	Waterson, & Elizabeth, J. Sources of sedimentary organic matter in the Mississippi river and adjacent Gulf of Mexico. Organic Geochemistry, 39(4), 422-439 (2008).
35	Winogradow, A., & Pempkowiak, J. (2014). Organic carbon burial rates in the Baltic Sea sediments. Estuarine, Coastal and Shelf Science, 138, 27-36.
36	Zhao, B., Yao, P., Bianchi, T.S. & Yu, Z.G. Controls on organic carbon burial in the Eastern China Marginal seas: a regional synthesis. Glob. Biogeochem. Cycles 35 (4), e2020GB006608 (2021)
37	Zhao, B., et al. The remineralization of sedimentary organic carbon in different sedimentary regimes of the Yellow and East China Seas. Chemical Geology, 495, 104-117 (2018).
38	Mayer, L., Benninger, L., Bock, M., DeMaster, D., Roberts, Q., & Martens, C. Mineral associations and nutritional quality of organic matter in shelf and upper slope sediments off Cape Hatteras, USA: a case of unusually high loadings. Deep Sea Research Part II: Topical Studies in Oceanography, 49(20), 4587-4597 (2002).
39	Mayer, L. M., Schick, L. L., & Allison, M. A. Input of nutritionally rich organic matter from the Mississippi River to the Louisiana coastal zone. Estuaries and Coasts, 31(6), 1052-1062 (2008).
40	Shull, D. H., Kremp, A., & Mayer, L. M. Bioturbation, germination and deposition of Alexandrium fundyense cysts in the Gulf of Maine. Deep Sea Research Part II: Topical Studies in Oceanography, 103, 66-78 (2014).
41	Mayer, L. M. Surface area control of organic carbon accumulation in continental shelf sediments. Geochimica et Cosmochimica Acta, 58(4), 1271-1284 (1994).

## Sheet: sediment grain size
longitude	latitude	sediment type	Reference
117.543	17.2833	3	Qiaoshuqing, Shi Xuefa, wangguoqing, et al Discussion on grain size characteristics and transport trend of sediment in Bohai Sea. Acta Oceanica Sinica, 2010 (4): 9
118.817	21.7333	3
119.71	18.905	3
120.165	21.1833	3
118.3	22.0117	3
117.59	15.905	2
116.745	12	2
111	17	3
111	18	3
112	16.6	2
112.5	16.6	2
108.5	16.5	4
109	17	4
112	19.5	2
113	19	2
111	19	4
113.5	17.8	4
113.5	18.2	4
114	19	2
113	19	2
123.3	31.6	2	Wangzhongbo, yangshouye, zhangzhipei, lirihui, Wang Hong, & LAN Xianhong (2012). Grain size characteristics and sedimentary environment of sediments in the north central shelf of the East China Sea Oceans and lakes, 43 (6), 1039-1049
123.8	32	2
122.2	31.5	3
126	32	3
122.1	28.2	3
122.3	29	3
123	28.4	4
123.68	29.12	4
122	31	3
123	29	3
123.5	29.3	3
125	31	3
125.5	30.6	3
125	28.5	2
124.5	29	2
126	28	2
123.6	30.5	2
121.7	34.8	2	Xionglin Fang, Shi Xuefa, Dengyu, Bai Yazhi, xionglin Fang, & Shixue FA, etc (2013). Distribution characteristics of organic matter in surface sediments of the northern shelf of the South Yellow Sea and the East China Sea Ocean bulletin, 32 (3), 281-286
121.5	35.2	2
123	34	3
124	33.6	3
122.3	36.18	4
8.0725	108.03	4
19.0642	114.06	4
109.081	6.0533	4
110.017	8.0692	4
114.06	19.0642	4
115.002	19.0317	4
115.003	19.0283	4
115.029	12.045	4
105.095	4.0817	3
107.217	5.1167	3
50	-2	2	Conservation of marine habitats under multiple human uses : Methods, objectives and constraints to optimize a Marine Protected Areas network in the Eastern English Channel, 2012
50	-1.4	1
49	-1.4	4
50	-1	2
51	2	2
50	0	1
51	1.5	2
49	-2	1
50	-1	1
52	-2	3
50.5	0	2
54	4	2	Gaida, T.C., Snellen, M., van Dijk, T.A.G.P. et al. Geostatistical modelling of multibeam backscatter for full-coverage seabed sediment maps. Hydrobiologia 845, 55–79 (2019).
53	4	2
54	5	4
58	4	2
59	4	4
55	2	2
55	8	2
60	5	4
57	6	2
62	4	4
58	0	2
50	-2	2
60	0	2
145	-8.8	3	Palinkas, C. M., Nittrouer, C. A., & Walsh, J. P. (2006). Inner-shelf sedimentation in the Gulf of Papua, New Guinea: a mud-rich shallow shelf setting. Journal of Coastal Research, 22(4), 760-772.
146	-8.5	4
145.7	-8	4
144	-9	3
144.5	-8.9	3
145.3	-7.8	4
145.6	-8	4
146	-8.2	4
145.15	44.8	4
145	44.5	4
153.2	52.1	3
150	49.5	3	Wang, K. S., et al. (2017). Sediment provenance variations in the southern Okhotsk Sea over the last 180 ka: Evidence from light and heavy minerals. Palaeogeography, Palaeoclimatology, Palaeoecology, 479, 61-70.
152.2	43.9	3	Wang, K., Shi, X., Zou, J., Liu, Y., Yao, Z., & Gorbarenko, S. A. (2021). Spatial Distribution and Provenance of Detrital Minerals of Surface Sediment in the Okhotsk Sea. Frontiers in Earth Science, 9, 330.
153.7	45.8	3
146	46.2	3
153.1	52	4	Barash, M. S., Chekhovskaya, M. P., & Bibo, N. (2005). On the Quaternary paleoceanology of the southeastern part of the Sea of Okhotsk from lithology and planktonic foraminifera. Okeanologiya, 45(2), 273-285.
149.91	59.75	3
136.9	55.5	2
139.4	57	2
158	61	3
157	60	3
162	60	3
156	58	3
146	57	4
144	57	4
151	56	4
146	58	4
151	57	4
159	59	2
155	55	2
151	58	4
153	56	4
150	57	4
158	58	2
146	57	4
100.644	13.4397	3	Hu, L. , et al. (2016). Sources and mass inventory of sedimentary polycyclic aromatic hydrocarbons in the gulf of thailand: implications for pathways and energy structure in se asia. Science of The Total Environment, 982-995.
100.751	13.4223	3
100.473	13.4222	3
100.589	13.4203	3
100.324	13.3491	3
100.26	13.3376	3
100.841	13.3211	3
100.187	13.2719	3
100.875	13.2677	3
101.75	12.345	3
100.105	12.345	2
102.025	12.0733	3
101.477	11.8091	3
100.883	11.5355	3
100.653	10.7257	3
99.5517	10.7189	3
101.143	6.98483	2
100.925	7.75739	3
101.193	7.49798	3
101.745	7.49333	3
100.655	12.89	2
100.653	12.3467	2
137.483	40.3333	4	NECI Database (https://ngdc.noaa.gov/mgg/curator/curator.html)
138.023	40.1333	3
138.855	40.7467	3
138.163	42.9883	3
139.598	43.6183	2
138.483	45.0167	3
134.358	41.055	3
138.233	44.1667	3
135.1	41.9333	3
133.367	41.3333	2
135.027	34.0632	3
135.038	34.0657	3
135.015	34.0605	3
135.032	34.0642	3
135.025	34.0627	3
135.017	34.061	3
135.031	34.064	3
135.019	34.0615	3
135.035	34.0647	4
135.021	34.0618	3
139.067	35.0305	2
136.074	34.08	4
137.01	34.0693	3
136.09	34.0608	2
136.095	34.0583	4
136.091	34.06	2
136.093	34.0592	2
136.074	34.0732	3
139.074	35.0273	2
136.074	34.0678	3
139.072	35.0282	1
139.071	35.0295	2
-65.05	16.0667	4
-66	17	3
-153.583	3.0667	3
-149	2.8	4
-157.983	29.9167	4
-158.933	42.4167	4
90.0633	4.0425	3
98.0283	6.01	2
93.0408	5.005	2
87.055	3.0383	4
92.0717	2.0433	3
87.085	0.0433	4
96.0775	6.0125	4
90.0267	2.0122	2
108.03	8.0725	3
87.055	-2.0217	4
115.029	12.045	4
117.047	16.06	3
115.003	19.0283	4
119.035	13.0917	3
118.008	12.047	3
116.057	17.0617	4
115.048	21.0917	3
114.06	19.0642	3
115.002	19.0317	4
118.083	14.0967	3
115.088	12.04	4
118.086	14.0992	3
110.017	8.0692	4
109.081	6.0533	4
105.095	4.0817	3
107.217	5.1167	3
-146.083	50.95	3
-158.1	51.0167	3
-128.283	22.9667	4
-127.75	48.75	4
-127.267	47.45	4
-128	46.3	4
-129.417	25.8333	4
-130.95	49.0667	1
-164.133	50.9833	3
-128.65	35.65	4
-127	45.9333	4
-131.617	50.55	4
-128.567	37.9667	4
-125.117	21.25	4
-134.65	49.3	4
-129.1	28.6333	4
-133.733	51.05	4
-167.75	51.8167	3
-128.417	40.4667	3
-135.233	49.95	3
-126.15	45.5833	4
-143.25	50.9167	2
-139.55	51.05	3
151.067	32.5167	3
158	33.0833	3
159.167	34.5833	3
177.867	45.6167	4
157.583	32.5833	3
159.833	32.4667	4
176.933	55.9667	4
-170.05	44.6167	3
158.8	31.4167	3
175.667	50.6667	3
157.817	22.3333	3
139.076	35.0205	2
162.3	31.2167	4
139.079	35.0233	1
157.5	32.7167	3
156.45	37.6833	3
179.067	49.5167	3
-170.133	51.1	3
152.233	32.4833	3
178.45	53.6333	3
176.9	52.55	3
153.033	32.4667	3
-170.433	47.2167	3
157.333	31.8333	3
177.083	54.7	3
139.079	35.0393	2
154.633	32.1333	3
160.6	28.1167	4
176.833	44.0833	3
170.85	37.2	4
159.133	24.7667	4
178.567	54.9	2
177.183	50.2	3
173.717	39.6333	4
179.2	53.25	3
157.5	31.7333	3
150.383	33.4	3
160.667	34.7833	3
172.333	37.8	4
139.07	35.022	2
139.082	35.041	3
139.077	35.0193	2
139.077	35.0248	1
139.084	35.0438	3
139.077	35.034	2
139.08	35.0382	2
139.072	35.0325	2
139.074	35.027	2
139.078	35.0187	2
139.076	35.0258	2
139.077	35.0275	2
139.085	35.0452	3
139.075	35.0287	2
139.078	35.0355	2
139.083	35.0425	2
139.072	35.0307	2
139.072	35.0282	3
139.074	35.0298	1
139.081	35.0397	1
139.085	35.0457	3
139.078	35.0215	1
139.078	35.0262	3
139.079	35.0368	2
139.076	35.0227	2
139.081	35.0238	3
139.083	35.0445	3
139.073	35.0318	2
139.08	35.0438	3
139.084	35.0458	3
139.081	35.0415	3
139.081	35.0453	3
139.079	35.0248	2
139.08	35.0403	2
139.075	35.0332	2
139.085	35.0473	4
139.081	35.0472	3
139.078	35.0378	2
139.077	35.036	2
139.079	35.0425	3
139.076	35.0383	2
139.076	35.0347	2
139.075	35.037	2
139.074	35.0357	2
139.082	35.043	3
139.078	35.0412	3
139.069	35.0362	3
139.071	35.0427	4
139.069	35.041	3
139.071	35.0313	2
139.071	35.0378	3
139.071	35.0363	3
139.071	35.0393	4
139.078	35.0347	2
139.069	35.0345	3
139.071	35.0297	2
139.071	35.041	3
139.069	35.0427	3
139.069	35.0393	4
139.077	35.0397	1
139.071	35.0313	2
139.071	35.033	3
139.069	35.0378	3
139.069	35.033	2
139.069	35.0313	2
139.071	35.0345	3
-75.0527	24.0013	3
139.071	35.0328	3
-75.0412	23.0917	3
139.071	35.0297	2
-75.076	23.0923	3
-75.0992	24.0163	3
-76.0173	24.0337	4
-76.0343	24.0328	3
-75.0577	23.0922	3
-76.0428	24.042	3
-76.009	24.0253	4
-76.0262	24.0262	3
-76.0243	24.0417	3
-75.0835	24.0005	3
-75.0915	24.0088	3
-76.0175	24	3
-76.0003	23.0832	3
-76.0087	23.0907	3
-75.0992	24.0003	3
-76.0077	24.0083	3
-76.0263	24.0085	3
-76.0172	24.0167	4
-75.0925	23.091	3
-75.0823	23.0838	3
-75.0828	24.0167	3
-76.0533	24.0503	3
-76.0507	24.0665	3
-76.0662	24.0662	3
-76.0595	24.0917	4
-76.0745	24.075	3
-76.0415	24.0755	3
-76.067	24.0823	3
-76.0737	24.092	4
-75.0743	24.0077	3
-76.0422	24.0585	3
-76.058	24.074	3
-76.0497	24.0833	4
-75.0683	24.0025	3
-76.0333	24.0678	3
-75.0738	24.0248	3
-75.0917	24.0417	3
-76	24.0508	3
-75.0833	24.0333	2
-76.0085	24.0562	3
-75.0747	24.041	3
-75.085	24.0477	4
-75.0667	24.0333	3
-75.0743	23.0578	4
-75.0667	24.0173	3
-75.0427	23.0587	3
-75.059	24.0077	3
-75.0438	23.076	3
-75.043	24.0072	4
-75.0588	23.0587	3
-75.0833	23.0667	3
-75.0908	23.0738	3
-75.0642	23.0742	3
-75.0535	23.0668	3
-75.0677	23.0868	4
-75.0677	23.0675	2
-75.0507	23.0822	3
-75.076	23.0758	3
-164.3	69.5333	2
-165.6	69.0667	1
-165.083	69.0833	1
-164.75	69.2167	1
-164.6	69.3333	2
-166.483	69.8167	2
-167.25	69.4	3
-164.317	69.5167	2
-167.2	69.4	3
-167.183	70.1333	2
-166.667	69.0667	1
-165.183	69.3167	2
-164.25	69.4667	2
-164.433	69.4333	2
-168.633	69.7833	3
-167.383	69.8333	2
-166.933	69.5167	3
-166.867	69.2167	3
-165.617	69.8667	2
-165.933	69.2333	2
-167.683	70	2
-167.717	69.5	3
-166.983	69.4	3
-164.433	69.4833	2
-166.9	69	3
-168.067	69.8	1
-165.633	69.45	2
-166.5	69.9833	4
-167.733	69.6333	3
-164.5	69.7833	2
-168.433	70.05	1
-168.567	70.0167	1
-166.417	68.95	3
-166.783	69.85	2
-164.617	69.55	2
-168.933	70.1833	1
-165.167	69.6	2
-166.033	69.1	2
-167	69.2333	3
-166.95	70.3	2
-166.483	69.4	4
-166.467	69.1833	2
-164.8	69.5833	2
-168.65	69.8833	1
-166.8	69.6333	3
-163.283	69.9833	2
-162.95	70.15	2
-23.3167	57.2533	4
-163.983	70.0167	2
-25.0517	58.4083	4
-164.683	70.3	2
-163.917	70.2667	2
-165.25	70.4667	4
-163.567	69.75	2
-163.567	69.75	2
-163.317	70.1833	2
-164.15	70.4	2
-165.75	70.3167	3
-162.4	70.3833	2
-162.867	70.1833	2
-163.267	70.5667	2
-165.1	70.3667	4
-163.267	70.3667	2
-166.05	70.1667	4
-28.5	56.9433	3
-25.955	58.7617	4
-23.9583	59.0933	4
-27.4033	59.1567	4
-27.53	57.4983	4
-24.0833	53.9333	3
-163.099	33.0263	3
-22.5517	52.7467	3
-29.5667	51.56	4
-166.058	33.0808	3
-23.7417	50	4
-25.0217	49.9883	3
-166.098	33.0798	3
-25.0467	49.4817	3
-164.055	31.0418	3
143.35	24.655	2
140.67	21.2467	4
141.4	24.6	1
139.388	24.4667	4
140.363	25.6083	3
155.667	29.05	4
141.7	25.8167	4
-119.757	34.1595	3
-119.4	34.2822	4
-119.761	34.165	3
-119.4	34.2822	3
-119.4	34.2822	4
-119.4	34.2822	3
156.233	25.5167	3
157.65	31.95	4
160.517	32.6367	4
158.983	31.7167	3
155.967	33.4333	4
148	31.15	3
153.597	29.47	3
158.317	33.0083	3
144.033	29.85	4
144.517	32.2333	3
-28.04	29.0937	2
171.05	57.0483	4
167.628	56.33	4
168.2	58.17	3
161.65	50.7167	3
166.467	52.4333	3
171.867	53.5	3
165.325	56.715	3
170.653	57.8133	3
145.077	46.0262	4
168.633	49.9833	4
165.467	50.4833	3
-134.067	30.7333	3
134.783	29.6833	3
147.037	47.0642	4
134.217	30.6	3
147	46.0067	3
147.085	50.0177	4
150.001	53.022	3
154.033	49.0955	3
154.008	52.0077	3
152	51.025	3
-156.023	22.0093	3
-156.023	22.0093	3
-127.2	47.9	4
-131.583	46.7333	4
-164.967	53.2	3
-138.15	57	4
-164.883	51.25	3
-159.667	46.6	3
171.233	43.7667	3
-136.983	51.4833	4
-135.683	53.3	2
-142.9	53.15	3
-163.35	44.4833	4
-145.65	53.5	3
-140.517	49.7167	3
-140.25	55.1833	2
-151.35	52.5833	1
162.633	35.3333	4
-144.733	56.95	3
-170.233	42.1667	4
-143.417	48	3
152.7	39.5333	4
1.5843	40.551	4
30.4833	43.7667	4
136.073	34.0883	3
31.5012	32.2842	4
11.5682	36.6182	3
136.073	34.0848	4
13.7505	36.4858	4
142.9	26.8	3
150.55	14.7	4
149.917	20.9167	3
136.086	34.0625	2
136.073	34.0865	3
136.083	34.0638	2
136.073	34.0832	3
-119.112	34.1048	2
-159.35	23.0167	4
-119.186	34.0647	2
66.0065	78.0845	3
-119.232	34.0983	2
-119.189	34.1015	2
-158.15	20.8667	3
-119.194	34.1368	2
74.0015	79.0008	3
-157	27.25	4
-157.9	25.05	4
-157.033	29.85	4
-158.35	28.85	3
-159.183	28.4	4
-159.567	30.7167	4
-159.7	31.5167	4
-161.1	38.3667	4
-160.317	34.9	4
87.0647	81.0508	4
82.0025	81.051	3
-162.5	40.1333	4
168.317	57.35	3
172.133	57.7833	3
160.467	45.1333	3
176.333	55.0833	3
165.65	55.7833	2
162.017	48	3
-163.75	52.8667	4
-169.2	51.4167	3
179.25	59.5667	3
-166.75	54.9167	3
162.083	39.55	4
160.6	42.0833	3
179.833	57.5	3
-163.55	44.3667	4
-165.583	52.35	3
169.617	58.1	3
177	54.65	3
163.033	37.6833	3
-164.95	49.8833	4
-168.317	54.2667	3
163.633	52.2667	3
157.333	35.85	3
146.883	28.55	3
154.067	30.8	3
164.833	34.05	3
160.017	32.6833	4
156.417	31.5833	3
99.13	4.2767	3
99.25	4.4	2
99.0067	4.1667	2
99.4583	4.4917	2
99.5633	4.68	3
100.158	3.3333	2
99.6517	4.9167	2
99.5	4.6167	4
99.5633	4.68	2
99.4183	3.7033	2
98.945	4.1017	3
100.06	3.1317	2
99.3083	4.4333	2
99.2583	3.8133	2
99.1283	4.3	2
100.185	3.41	2
99.6517	4.9167	2
99.9733	3.2667	2
99.87	3.4033	2
100.083	5.15	4
100.083	5.15	2
99.425	4.5467	4
99.4367	4.5633	3
99.895	5.0167	2
99.895	5.0167	3
99.0067	4.1667	3
99.8117	4.9583	2
100.447	4.0167	2
100.447	4.0167	2
100	5.0633	2
99.6833	4.7833	2
99.625	4.725	3
99.1133	3.905	2
98.9667	3.9833	2
99.5867	3.5967	2
98.8833	4.0583	2
99.625	4.725	2
100.22	3.48	2
98.945	4.1017	2
100	5.0633	3
99.13	4.2767	2
99.5	4.6167	2
-65.1	34.1	3
-65.0167	34.6667	3
-64.6167	34.3667	3
100.338	3.7717	2
100.392	3.97	2
100.47	4.0833	2
100.245	3.54	2
-64.8333	34.9167	3
-66.2333	36.25	3
-66.3333	36.6833	2
101.323	2.67	2
-66.7833	36.55	3
101.03	2.83	2
101.165	2.7667	2
-77.5083	24.675	3
-77.5083	24.675	4
-76.7333	23.4833	4
-77.5083	24.675	3
99.5	6.4667	3
99.5	6.4667	3
97.3483	6.5083	3
97.3483	6.5083	3
98.5	6.5	2
96.5	6.5	4
98.5	6.5	2
68.5	22.4983	3
67.5	22.4967	2
68.2817	23.235	3
67.5317	23.3983	4
68.5017	21.4967	2
67.5133	21.5533	3
69.4983	21.5	3
66.5	23.5	3
66.3983	22.515	3
66.5017	21.5	3
66.25	25.0817	3
64.515	23.4717	3
64.4467	22.4333	4
65.5	24.5	3
64.4467	24.41	3
64.4967	21.5167	3
65.485	21.465	3
65.5	22.42	3
63.5017	22.5017	3
62.4317	24.475	3
63.525	21.5467	3
63.585	23.45	3
63.5	24.5017	3
62.5533	22.495	3
62.4633	21.44	3
62.5	23.5	3
61.5	24.5	4
61.5	22.5	3
61.5	21.5	3
61.5	23.5	3
59.5	24.5	3
60.5	24.5	4
58.5	25.2333	3
57.4583	25.3833	3
57.5	24.5	3
61.5	20.5	4
60.5	20.5	3
58.5	24.5	3
59.75	21.5	4
59.5	20.5	3
60.5	21.5	3
60.5	22.5	3
66.5	20.5	3
67.5	20.5	3
65.5	20.5	3
69.3833	20.5	2
70.5	20.5	3
66.35	21.5	3
72.4167	19.5	4
56.4	26.9	2
71.4667	20.4833	3
71.5667	19.5167	4
56.55	26.7833	4
72.4833	20.25	4
70.5083	19.5	2
53.4167	25.8167	4
54.1667	25.8333	3
54.7167	25.6833	4
55.02	26.4367	3
53.4667	26.1833	3
53.4667	26.65	3
54.25	25.3333	2
53	26.85	2
55.3	25.6333	2
54.6	26.15	3
55.15	26.05	3
53.4333	26.8833	2
53.4167	25.3167	2
54.95	25.2833	2
52.6667	27.2833	3
57.8	26.8667	3
52.4667	25.7333	2
51.9333	27.2667	3
52.4667	26.3667	2
52.6	25.35	2
52.2833	27.6	3
51.9333	26.0333	2
51.3333	26.4667	2
55.9167	26.0833	2
-76.3763	37.2467	3
52.35	26.9167	3
53.4667	24.8333	2
56.1833	26.5	2
55.5	26.2833	3
55.8	26.65	4
55.95	26.3333	3
-76.3763	37.2467	3
56.95	26.5167	3
56.9383	26.71	3
56.6	26.9667	3
-74.1022	40.5463	2
56.3467	27.0133	4
-74.1963	40.4813	3
-74.0522	40.5	2
-74.2683	40.4903	3
-74.2263	40.4797	4
-74.0995	40.5	2
-74.0612	40.4928	2
-74.047	40.5387	2
-74.2038	40.5063	3
-74.0522	40.5	2
-74.052	40.4695	3
-74.1405	40.47	2
55.8	26.5667	4
-74.2588	40.5022	4
-74.1955	40.4603	3
-74.052	40.4695	2
-74.1487	40.5097	2
-74.2547	40.4792	3
-74.2525	40.48	4
56.5	26.6167	3
-74.2683	40.4903	3
-74.2038	40.5063	3
56.9833	26.35	3
-74.252	40.4717	3
-74.1495	40.4897	3
-74.1653	40.4975	3
-74.2095	40.4897	3
-74.2128	40.4763	3
-74.1497	40.502	3
-74.103	40.5013	2
-74.047	40.5378	3
-74.2453	40.487	2
-74.1825	40.4967	3
-74.2453	40.487	2
-74.155	40.4875	3
-74.1445	40.4792	3
-74.2433	40.4917	2
-74.1605	40.5153	2
-74.1483	40.5088	2
-74.2203	40.4958	3
-74.2603	40.4862	3
-74.1425	40.5213	2
-74.2392	40.482	3
-74.1762	40.4872	3
-74.2495	40.4833	3
-74.258	40.5095	3
-74.1237	40.4897	3
-74.2603	40.4862	4
-74.0562	40.5737	2
-74.2283	40.4847	3
-74.2592	40.5017	3
-74.1037	40.5255	2
-74.2462	40.4817	3
-74.0987	40.4672	3
-74.497	40.4845	3
-74.2528	40.4862	3
-74.2528	40.4862	2
-74.1995	40.4967	2
-74.23	40.497	2
-74.1503	40.4897	3
-74.1975	40.4825	3
-74.257	40.4947	3
-74.2413	40.4763	3
-74.1758	40.5078	3
-74.1647	40.4983	3
-74.2395	40.4813	3
-74.0505	40.5483	2
-74.2272	40.4805	3
-74.2628	40.4847	3
-74.2097	40.483	3
-74.255	40.4825	3
-74.0617	40.5583	3
-74.21	40.4825	3
-74.2487	40.4787	3
-74.1005	40.527	2
-74.2292	40.48	3
-74.2522	40.4812	3
-74.2375	40.4697	3
-74.2503	40.4833	3
-74.2295	40.485	3
-74.2525	40.4808	3
-74.2325	40.4672	2
-74.2405	40.4763	3
-74.2528	40.4762	3
-74.2395	40.4695	3
-74.103	40.5472	2
-74.255	40.4822	3
-74.0517	40.5	2
-74.0522	40.47	2
-74.2525	40.4705	3
-74.135	40.4708	2
-74.2283	40.4703	2
-74.2563	40.4938	2
-74.2292	40.4967	2
-74.025	40.457	2
-74.2167	40.4628	3
-74.0867	40.4652	3
-74.1005	40.5017	2
-60.18	46.2767	3
-74.1237	40.488	3
-36.33	53.2108	3
-74.2	40.4497	3
-74.1562	40.4683	2
-74.1963	40.4708	3
-59.4683	46.605	3
-74.2462	40.4813	4
-74.2278	40.4705	2
-74.1813	40.4967	3
-74.2122	40.4762	3
-74.2583	40.5083	3
-74.243	40.492	2
-74.1997	40.483	3
-74.2528	40.4712	3
-74.2183	40.4967	3
-73.1845	39.9133	3
-74.2322	40.4662	2
-74.1992	40.4958	2
-74.2528	40.4758	3
-64.0333	38.945	3
-61.0917	13.4833	3
-74.2087	40.4897	3
-74.1555	40.4883	3
-74.2588	40.502	3
-148.217	2.6167	3
-86.0892	23.0108	3
-144.967	4.65	3
-139.917	29.1833	4
-139.967	31.85	4
-139.95	42.0333	3
-139.95	35	4
-140	21.5167	4
-140.033	39.9333	4
-134.417	45.9667	3
-139.95	44.5167	4
-138.367	44.95	4
-165.533	69.5017	2
-152.692	71.2933	3
-162.5	64	2
-68.8933	16.5667	4
-29.0077	18.0092	4
-148.233	70.4333	3
-168.89	56.21	2
-164.58	55.05	2
-165.495	63.995	3
-167.483	63.51	2
-148.733	71.2	3
-149.835	30.99	4
-150.192	35.935	3
-153.117	71.3833	3
-9.0092	35.0092	4
-68.8967	16.5667	3
-148.5	70.53	3
-147.558	37.305	4
-149.5	71.0833	3
-148.917	71.0833	3
-151.85	70.6	2
-168.433	64.0167	2
-148.5	70.4867	3
-151.443	70.5625	2
-148.233	70.4517	3
-144.967	70.3833	3
-166.98	54.92	4
-167.042	67.505	3
-150.5	70.675	3
-147.862	70.6983	3
-148.367	70.7483	3
-167.027	66.5083	3
-149.108	70.4833	2
-27.3217	-6.005	4
-26.0733	-5.955	4
-14.4133	-5.9967	3
-19.1267	-5.98	2
-23.0223	-5.0945	4
-93.4703	29.6692	4
-93.4763	29.6645	3
-93.48	29.6778	3
-93.313	29.8555	3
-93.4703	29.6778	4
-93.3438	29.7697	2
-93.4358	30.0588	3
-93.4613	29.6778	2
-93.3113	30.0513	3
-93.48	29.6692	3
-93.4703	29.6603	3
-93.443	29.6645	4
-93.3667	29.8592	4
-93.5097	29.6645	3
-93.48	29.6603	4
-93.4613	29.6692	3
-93.46	29.6603	4
-167	65	2
-164.361	63.8322	4
-167.556	65.1212	2
-165.56	64.1907	3
-165.508	64.0872	2
-165.69	62.9693	4
-165.303	63.6957	2
-165.546	64.0992	4
50.6683	1.745	4
-156.218	71.4667	2
-150.483	70.6217	3
-150.283	70.5833	2
-150.283	70.5833	2
-160.033	71.3667	2
-150.483	70.6217	2
-155.1	71.4833	2
-150.483	70.6217	3
-150.483	70.6217	2
-150.483	70.6217	2
-149.577	70.5533	3
-150.483	70.6217	2
-150.283	70.5833	4
-150.483	70.6217	2
-156.31	71.4667	2
-150.483	70.6217	2
-150.283	70.5833	4
-150.283	70.5833	2
-150.483	70.6217	2
-150.283	70.5833	2
-150.483	70.6217	2
-150.283	70.5833	2
-156.48	71.415	2
-162.017	71.6333	2
-150.483	70.6217	3
-150.283	70.5833	4
-150.283	70.5833	2
-150.283	70.5833	2
-150.283	70.5833	4
-150.483	70.6217	2
-158.7	71.2333	2
-150.483	70.6217	4
-150.283	70.5833	2
-150.283	70.5833	4
-150.483	70.6217	2
-150.483	70.6217	3
55.5	-1.2917	4
-150.283	70.5833	4
54.675	0.8717	3
53.6783	1.4383	4
52.385	2.3917	4
52.7067	3.2367	4
53.545	4.2983	4
58.0633	0.4983	3
57.28	1.5867	4
50.505	6.5983	3
143.383	23.4167	4
142.467	24.6167	4
-161.433	21.6	3
179.35	24.5167	4
-119.197	34.1367	4
-158.1	20.9167	3
162.517	27.9	3
144.383	23.95	3
-119.213	34.0467	4
145.05	27.8833	4
150.833	29.85	4
166.067	27.0833	4
141.367	27.95	4
-165.233	22.2333	3
144.5	30.4167	3
140.417	33.0833	2
145.65	23.5833	3
169.033	26.4333	4
147.683	30.0667	4
142.5	27.9667	2
176.267	24.9667	4
143.167	23	3
146.583	27.8833	3
-158.15	20.85	3
158.833	28.7833	4
154.6	29.4667	4
-169.683	22.85	4
172.75	25.5167	4
-119.635	34.1	2
-119.645	34.0967	2
-119.637	34.1	2
-119.635	34.0933	2
-120.082	34.2	3
-119.612	34.1067	2
-119.64	34.0967	2
-119.632	34.1	2
-119.633	34.1	2
-119.633	34.0967	2
-119.638	34.1033	2
-119.628	34.1	2
-119.633	34.0967	2
-119.637	34.1	2
-119.633	34.0983	2
-119.635	34.1017	2
-119.632	34.0967	2
-119.633	34.1	2
-119.638	34.095	2
-119.62	34.1067	2
-119.632	34.1	2
-119.62	34.0917	2
-119.632	34.0983	2
-119.633	34.1	2
-119.635	34.0983	2
-119.633	34.0967	2
-119.633	34.1	2
-119.633	34.1017	2
-119.637	34.1017	2
-119.633	34.1	2
-119.633	34.1	2
-119.632	34.0967	2
-119.63	34.1017	2
-168.733	32.0667	4
-151.65	40.1833	4
157.4	38.7833	4
140.567	32.9667	3
177.4	53.7833	3
155.867	42.15	3
-163.233	34.6	4
172.717	50.3667	3
-170.583	31.1667	4
176.383	53.0167	3
-155.617	38.8	4
-164.783	33.9333	4
-166.7	33.0333	4
164.267	46.9667	3
154.367	43.4833	3
161.683	46.5667	3
-157.7	37.3	4
139.917	34.7167	3
168.783	47.95	4
155.583	37.6833	3
156.917	40.2833	3
157.917	46.25	3
-160.133	33.8667	4
142.533	32.9167	3
-161.467	35.45	4
167.75	47.4	3
154.5	45.8333	3
-133.683	39.6333	4
-141.183	45.45	4
-143.617	44.9	4
-135	43.5	3
-135.1	39.6333	4
-132.367	41.0667	4
-127.65	47.9	4
-146.8	30.9667	4
1	38	4
-148.2	30.55	4
-131.033	47.25	4
-151.167	28	4
-138.233	45.9333	4
-140.85	35.7	4
-139.4	45.75	4
-153.2	25.85	4
-149.917	41.8	4
-128.667	47.7	4
-126.167	48.2	3
-1	35	4
0	38	4
-148.1	43.6167	4
-133.3	46.8333	4
-155.867	23.35	4
-137.85	37.7	4
-153.417	39.2	4
5	40	3
2	38	4
7	39	3
4	39	4
34	33	4
0	39	3
34	35	4
8	39	4
32	34	3
8	42	4
0	39	3
33	33	3
34	34	4
34	34	4
35	35	4
34	34	4
8	39	3
11	65	3
99.9033	5.8783	4
99.6917	5.8967	3
99.54	5.82	3
99.6917	5.8967	3
98.5633	5.28	2
99.8633	5.1367	2
99.54	5.82	3
99.6833	4.7833	2
98.8833	4.0583	2
99.7317	3.5117	2
-81.83	24.5267	3
-76.38	37.245	3
-76.38	37.245	3
-81.83	24.5267	3
-76.3767	37.245	3
-76.3783	37.2467	3
-76.3833	37.2433	3
-76.3767	37.2433	3
-76.375	37.2442	4
-56.5	-76.0333	3
-56.5	-76.0333	3
-76.3767	37.245	3
-76.3767	37.245	3
-76.3767	37.245	3
-81.83	24.5267	2
-76.3833	37.245	3
-76.3833	37.245	3
-57.8	-75.5833	3
-76.375	37.2442	3
-81.83	24.5267	3
-43.25	-77.6167	2
-76.3817	37.245	3
-76.3833	37.2433	4
-76.3783	37.245	3
-76.3817	37.245	3
-76.3833	37.2433	3
-76.3783	37.2467	3
-76.3767	37.2433	3
-76.3767	37.2433	3
-81.83	24.5267	2
-76.3817	37.2458	3
-81.83	24.5267	2
-76.3817	37.2458	3
-75.9083	36.85	2
-76.3767	37.2467	3
-76.3783	37.2958	3
-75.9083	36.85	2
-76.3767	37.2467	3
-76.4083	37.2417	3
-76.3798	37.2468	3
-76.3783	37.2958	3
-76.3757	37.245	3
-76.3667	37.24	3
-76.4083	37.2417	4
-76.3667	37.24	4
-76.37	37.2417	3
-76.375	37.2467	3
-76.375	37.245	3
-76.375	37.2467	3
-76.3783	37.245	3
-76.375	37.2367	3
-76.37	37.2417	3
-76.37	37.2417	2
-75.9183	36.8533	2
-76.375	37.2367	3
-75.9083	36.85	2
-76.3717	27.2433	3
-76.3767	37.2467	4
-76.3798	37.2468	3
-76.3783	37.2958	4
-75.9117	36.8583	2
-76.3767	37.2467	3
-75.9017	36.8567	2
-75.9017	36.8567	2
-75.9017	36.85	2
-75.9117	36.8483	2
-75.9033	36.8517	2
-75.9017	36.8533	2
-75.9117	36.8483	2
-75.9017	36.8567	2
-75.9067	36.8533	2
-75.9067	36.85	2
-75.9017	36.8483	2
-75.905	36.8517	2
-75.9117	36.8583	2
-75.9117	36.8483	2
-75.9017	36.8483	2
-75.905	36.8517	2
-75.9017	36.8567	2
-75.9083	36.85	2
-75.9017	36.8567	2
-75.9017	36.8567	2
-75.9117	36.8483	2
-75.9	36.8467	2
-75.9017	36.8567	2
-75.9017	36.85	2
-162.2	-77.75	3
-75.9	36.8467	2
-75.9117	36.8483	2
-75.855	36.905	2
-75.9033	36.8467	2
-75.9033	36.8517	2
-75.9017	36.8567	2
-75.9067	36.85	2
-75.9067	36.8533	2
-75.9017	36.85	2
-75.905	36.8517	2
-75.855	36.905	2
-75.905	36.8517	2
-168.117	58.3	4
-166	58.3333	2
-60.0037	19	4
-148.85	71	3
-165.5	58.39	2
-150.187	34.815	4
-72.2633	16.2033	3
-50.7587	49.4833	2
-158.63	57.42	2
-152.625	71.3333	3
-147.37	32.3417	4
-38.0005	18.0078	4
-150.037	33.42	4
-156.883	71.4333	1
-141.483	69.8333	3
-148.017	71.13	3
-150.302	37.2767	4
-145.633	70.4	4
-146.95	70.75	3
-168.833	57.8833	2
-148.517	70.95	3
-143.562	70.18	3
-157.79	58.51	2
-141.65	70.7	4
-161.68	57.08	4
-166.495	63.4983	2
-155.133	71.6	2
-148.833	70.6	2
-148.467	70.65	3
-147.425	34.775	4
-154.3	71.4167	3
-152.15	71.1667	3
-10.0082	39.0098	4
-167.032	67.0033	3
-158.05	57.8	2
-50.009	13.0008	4
-19.0027	16.0002	4
-152.675	71.32	3
-151.53	70.6033	4
-148.3	70.5333	2
-150.367	70.55	4
-141.55	70.1833	4
-150.083	70.55	4
-167.85	58.08	4
-143.363	46.9633	4
-147.177	29.8417	4
-151.595	70.6033	3
-165.747	64.3917	3
-162.14	58.91	2
-79.6337	25.4355	2
-165.653	66.5	2
-52.7	48.4183	4
-153	71.125	3
-145.55	70.1667	2
-148.317	71.155	2
-143.233	-35.0503	4
-167.525	65.0017	2
-166.55	54.09	1
-162.24	66.3883	3
-152.683	71.8583	3
-151.32	70.7367	3
-72.2633	16.2033	4
-148.233	70.4367	4
-169.93	59.4	4
-167.92	57.22	2
-168.477	68.02	2
-165.39	56.68	4
-48.1933	48.185	4
-147.917	71.38	4
-168.365	69.5	3
-151.25	70.45	2
-168.367	68.5	3
-156.217	71.725	3
-169.41	59.6	2
-150.567	71.375	3
-150.467	71.2467	3
-145.933	70.8083	3
-119.317	33.9933	3
-146.517	70.6833	3
-148	70.3767	2
-145.483	70.14	2
-148.575	70.432	2
-167.81	58.93	2
-119.759	34.1643	3
-151.367	71.0667	3
-29.0075	15.0097	4
-148.338	70.49	3
-148.387	70.3433	4
-150.453	70.6917	2
-148.847	70.4287	4
-165.62	59.73	2
-160.44	58.95	2
-169.77	57.38	2
-147.508	70.415	2
-162.7	56.67	2
-153.65	71.45	3
-146.583	70.9167	2
-148	70.5	2
-36.0003	10.0015	4
-149.367	71.135	3
-168.517	65.5083	2
-151.3	71.225	3
-150.8	70.5833	2
-148	71.1567	3
-149.967	71.1167	3
-164.187	69.4917	2
-149.25	71.2	1
-143.488	49.035	3
-149.667	70.5333	3
-167.007	65.2967	3
-168.537	63.53	2
-150.468	70.7467	2
-148.467	70.8333	3
-167.017	64.7433	2
-141.583	70.5167	3
-53.95	48.35	3
-151.723	70.74	4
-164.303	67.4367	2
-149.055	70.4833	2
-164.62	57.07	4
-161.27	58.48	2
-119.712	34.2865	4
-168.323	70.0117	1
-155	71.8333	3
165.13	56.3233	3
-19.0055	15.005	4
-168.82	58.92	2
-148.525	70.625	3
-148.4	70.845	3
-147.383	71.2283	3
-119.747	34.1583	3
-165.617	69.015	2
-150.533	70.6	2
-155.383	71.6333	1
-166.497	63.9867	4
-150.5	70.8667	3
-150.5	71.1333	3
-168.93	58.37	4
-146.317	71.05	3
-148.572	70.4428	4
-150.167	70.5	4
-152.958	71.1367	3
-147.5	70.3683	2
-150	71.0833	3
-165.57	59.28	2
-148.833	71.125	3
-152.6	71.3417	3
-162.27	58.07	2
-147.433	70.9083	1
-147.517	70.52	3
-165.33	56.06	4
-150.55	70.5583	2
-161.01	58	2
-161.518	63.6917	3
-155.417	71.45	3
-143.538	70.15	2
-83.5902	-32.5603	4
-159.1	57.03	2
-165.782	66.9667	2
-47.0028	9.0093	4
-149.317	71.1667	3
-149.533	70.5817	2
-149	70.7167	3
-141.717	70.85	4
-146.797	70.2133	3
-151.325	71.2667	3
-163.63	58.81	2
-56.0032	15.0095	4
-147	70.75	3
-151.5	70.5667	2
-163.93	56.08	2
-164.971	-35.0183	4
-153.667	71.1833	3
-147.567	70.6667	3
-150.465	70.555	4
-162.17	57.05	2
-145.867	70.7333	2
-154.55	71.3167	3
-165.505	64.3367	3
-143.55	70.65	3
-167.62	56.36	4
-119.405	34.28	4
-90.2405	28.6688	2
-90.2405	28.6688	2
-90.2405	28.6688	2
-90.2505	28.6672	2
-90.2453	28.6492	4
-90.2505	28.6672	2
-90.2658	28.6672	3
-90.2405	28.6688	2
-90.2658	28.6672	2
-90.2658	28.6672	2
-90.2505	28.6672	2
-90.2462	28.6628	2
-90.2658	28.6672	2
-90.2462	28.6628	2
-90.2658	28.6672	2
-90.2462	28.6628	2
-90.2462	28.6628	2
-90.2658	28.6672	2
-90.2505	28.6672	2
-90.2453	28.6492	4
-90.2462	28.6628	2
-90.2453	28.6492	3
-90.2505	28.6672	2
-90.2505	28.6672	2
-90.2462	28.6628	2
-90.2453	28.6492	3
-90.2462	28.6628	2
-90.2453	28.6492	4
-90.2405	28.6688	2
-90.2453	28.6492	3
-90.2462	28.6628	2
-90.2462	28.6628	2
-90.2405	28.6688	2
-90.2505	28.6672	2
-90.2453	28.6492	3
-90.2658	28.6672	2
-90.2658	28.6672	3
-90.2453	28.6492	4
-90.2505	28.6672	2
-90.2405	28.6688	2
-90.2405	28.6688	2
-90.2462	28.6628	2
-90.2505	28.6672	2
-90.2405	28.6688	2
-90.2453	28.6492	3
-91.45	28.8333	3
-90.2505	28.6672	2
-91.45	28.8333	4
-91.45	28.8333	4
-91.45	28.8333	3
-90.2658	28.6672	2
-91.45	28.8333	4
-90.2453	28.6492	3
-91.45	28.8333	4
-91.45	28.8333	3
-90.2658	28.6672	2
-91.45	28.8333	4
-89.6953	29.1275	4
-89.6737	29.1248	3
-90.0237	28.9612	3
-90.0237	28.9612	3
-90.0237	28.9693	4
-89.6852	29.1275	3
-89.7333	29.2	4
-89.6938	29.1462	4
-89.6903	29.1103	3
-89.6852	29.1275	3
-89.6852	29.1275	3
-89.6737	29.1248	4
-89.6953	29.1275	4
-89.6953	29.1275	3
-89.6737	29.1248	4
-89.6887	29.1245	4
-89.6852	29.1275	3
-89.7333	29.2	2
-89.7108	29.1283	4
-89.5482	29.214	3
-89.6903	29.1103	3
-89.6903	29.1328	3
-89.6903	29.1103	4
-89.7333	29.2	3
-89.7333	29.2	3
-89.6737	29.1248	4
-89.6903	29.1328	3
-89.5407	29.2093	3
-89.6887	29.1245	3
-89.7108	29.1283	4
-89.6953	29.1275	4
-89.6887	29.1245	3
-89.6903	29.1103	3
-89.6887	29.1245	3
-89.6953	29.1275	4
-90.0237	28.9648	4
-89.5438	29.2115	3
-89.6852	29.1275	3
-89.6737	29.1248	3
-89.6938	29.1462	4
-89.6737	29.1248	3
-89.6903	29.1103	4
-89.6938	29.1462	3
-89.5438	29.2115	3
-89.6903	29.1328	4
-89.7333	29.2	3
-89.6938	29.1462	4
-89.6953	29.1275	3
-90.1613	29.0033	4
-89.6953	29.1275	3
-90.1613	28.9898	3
-90.1613	29.0033	4
-89.6903	29.1328	4
-89.6953	29.1275	4
-89.6852	29.1275	4
-89.7333	29.2	4
-89.6938	29.1462	4
-89.6903	29.1103	3
-89.6887	29.1245	4
-89.5565	29.2192	3
-90.0237	28.9648	4
-89.6903	29.1103	3
-89.7108	29.1283	3
-89.6938	29.1462	3
-89.6852	29.1275	4
-89.6903	29.1328	4
-89.7108	29.1283	3
-90.1613	28.9898	4
-89.6903	29.1328	3
-89.7108	29.1283	3
-89.7108	29.1283	3
-89.6938	29.1462	3
-89.6903	29.1328	4
-90.1613	28.9898	4
-89.7108	29.1283	4
-90.1613	29.0033	4
-89.5438	29.2115	3
-89.6852	29.1275	3
-90.0237	28.9648	3
-89.6953	29.1275	4
-90.1613	29.0033	4
-90.1613	28.9862	4
-90.0237	28.9693	4
-89.6903	29.1328	3
-89.6903	29.1328	4
-89.6887	29.1245	3
-89.5438	29.2115	3
-89.7333	29.2	3
-89.6887	29.1245	3
-89.7108	29.1283	3
-90.0237	28.9783	4
-89.6903	29.1103	4
-90.1613	28.9943	4
-89.6887	29.1245	3
-89.6737	29.1248	3
-89.5565	29.2192	3
-90.1613	28.9898	3
-89.6953	29.1275	3
-89.6737	29.1248	3
-89.5565	29.2192	2
-90.1613	28.9943	4
-90.1613	28.9943	4
-89.6737	29.1248	3
-89.6852	29.1275	3
-89.5482	29.214	3
-90.0237	28.9648	3
-89.5565	29.2192	3
-89.5438	29.2115	3
-90.1613	28.9898	4
-89.7333	29.2	3
-89.6903	29.1328	4
-89.6903	29.1103	3
-89.6938	29.1462	4
-89.7333	29.2	2
-90.0237	28.9693	4
-89.6938	29.1462	3
-89.5438	29.2115	3
-89.6852	29.1275	4
-89.5565	29.2192	2
-90.0237	28.9693	4
-90.0237	28.9783	4
-90.0237	28.9783	3
-90.0237	28.9648	4
-90.1613	28.9898	4
-90.1613	29.0033	4
-89.7108	29.1283	4
-89.5565	29.2192	3
-89.5438	29.2115	3
-90.1613	28.9898	4
-89.7333	29.2	3
-89.5565	29.2192	2
-90.1628	29.0653	3
-90.1628	29.0517	3
-90.0237	28.9648	3
-90.1628	29.0283	3
-89.5438	29.2115	3
-89.6887	29.1245	4
-89.6938	29.1462	3
-90.1423	29.0472	3
-90.1628	29.0517	3
-90.1628	29.0653	3
-90.1577	29.048	4
-90.1628	29.0427	2
-90.1628	29.0653	4
-90.1628	29.0283	3
-90.1628	29.0427	3
-90.1628	29.0283	4
-90.1833	29.0472	3
-90.1678	29.0472	3
-90.1678	29.0472	3
-90.1833	29.0472	3
-90.1628	29.0517	3
-89.6737	29.1248	4
-90.1423	29.0472	3
-90.1423	29.0472	4
-90.1613	28.9862	4
-90.1628	29.0653	4
-90.0237	28.9648	3
-90.1577	29.048	2
-90.1577	29.048	2
-90.1577	29.048	4
-90.1628	29.0427	3
-90.1628	29.0517	3
-90.1678	29.0472	2
-90.1628	29.0427	3
-90.1628	29.0653	2
-90.1678	29.0472	3
-90.1628	29.0517	4
-90.1577	29.048	4
-90.1628	29.0653	2
-90.1678	29.0472	3
-90.1628	29.0517	3
-90.1423	29.0472	3
-90.1423	29.0472	3
-90.1678	29.0472	3
-90.1628	29.0283	3
-90.1423	29.0472	3
-90.1628	29.0283	3
-90.1628	29.0517	3
-90.1423	29.0472	3
-90.1833	29.0472	3
-90.1833	29.0472	3
-90.1577	29.048	2
-90.1628	29.0653	3
-90.1833	29.0472	3
-90.1628	29.0427	2
-90.1628	29.0517	4
-90.1833	29.0472	3
-90.1833	29.0472	3
-90.1833	29.0472	3
-90.1423	29.0472	4
-90.1678	29.0472	2
-90.1678	29.0472	2
-90.1577	29.048	3
-90.1628	29.0283	3
-90.1628	29.0517	3
-90.1628	29.0283	4
-90.1423	29.0472	3
-90.1833	29.0472	3
-90.1628	29.0427	3
-90.1628	29.0283	3
-90.1628	29.0427	3
-90.1678	29.0472	3
-90.1423	29.0472	3
-90.1628	29.0427	2
-90.1628	29.0283	3
-90.1628	29.0427	2
-90.1577	29.048	2
-90.1678	29.0472	3
-90.1628	29.0653	4
-90.1628	29.0653	3
-90.1628	29.0427	3
-90.1628	29.0653	3
-90.1577	29.048	3
-90.1833	29.0472	3
-90.1628	29.0283	3
-90.1628	29.0517	4
-90.1577	29.048	3
-90.4088	28.5647	4
-90.4088	28.5512	4
-90.4088	28.5512	3
-90.4138	28.568	3
-90.4138	28.568	4
-90.4088	28.5647	4
-90.4293	28.5675	4
-90.3883	28.5692	3
-90.4038	28.5692	3
-90.4038	28.5692	4
-90.4088	28.5647	3
-90.4038	28.5692	3
-90.4293	28.5675	4
-90.4038	28.5692	4
-90.4138	28.568	4
-90.4138	28.568	3
-90.4038	28.5692	3
-90.4038	28.5692	4
-90.4038	28.5692	3
-90.4088	28.5647	4
-90.4088	28.5512	4
-90.4138	28.568	3
-90.4138	28.568	4
-90.4138	28.568	4
-90.4088	28.5512	3
-90.4088	28.5647	4
-90.4088	28.5512	4
-90.3883	28.5692	4
-90.4293	28.5675	3
-90.4088	28.5647	4
-90.4293	28.5675	4
-90.3883	28.5692	3
-90.4293	28.5675	4
-90.4088	28.5512	4
-90.4293	28.5675	4
-90.4088	28.5512	4
-90.3883	28.5692	3
-90.3883	28.5692	4
-90.4088	28.5512	3
-90.4293	28.5675	4
-90.4088	28.5647	4
-90.4088	28.5647	4
-90.3883	28.5692	3
-90.3883	28.5692	4
-90.4138	28.568	3
-90.4088	28.5647	3
-90.4138	28.568	4
-90.3883	28.5692	3
-90.4038	28.5692	4
-90.4088	28.5512	3
-90.4088	28.5647	3
-90.3883	28.5692	4
-90.4038	28.5692	4
-90.4088	28.5512	3
-90.4293	28.5675	4
-90.4038	28.5692	3
-90.4293	28.5675	4
-90.3883	28.5692	4
-90.4138	28.568	3
-90.4293	28.5675	4
-153.195	56.7838	2
-153.177	56.7745	3
-90.408	28.5737	4
-91.2792	28.479	3
-90.4088	28.5872	3
-91.2792	28.4925	4
-91.4942	28.1853	4
-153.49	56.1422	3
-90.408	28.5737	3
-90.408	28.5737	4
-91.2792	28.479	4
-90.4088	28.5872	3
-90.4088	28.5872	3
-90.4088	28.5872	3
-90.408	28.5737	4
-91.2792	28.4753	4
-91.2792	28.479	4
-91.2792	28.4925	3
-91.2792	28.479	4
-90.408	28.5737	3
-90.408	28.5737	4
-90.6333	28.45	4
-90.4088	28.5872	3
-91.4942	28.1762	4
-90.6333	28.45	3
-90.6333	28.45	4
-91.2792	28.479	4
-91.2792	28.4835	4
-91.4942	28.1853	4
-91.2792	28.4753	3
-90.6333	28.45	4
-91.4942	28.1717	4
-90.4088	28.5872	3
-90.408	28.5737	4
-91.2792	28.4835	4
-91.4942	28.1853	4
-90.4088	28.5872	4
-90.6333	28.45	4
-90.408	28.5737	4
-90.6333	28.45	4
-90.4088	28.5872	3
-91.4942	28.1717	4
-90.6333	28.45	4
-91.4942	28.1762	4
-90.6333	28.45	3
-91.4942	28.1717	4
-91.2792	28.4835	4
-91.4942	28.1853	4
-91.2792	28.4925	4
-91.4942	28.1853	4
-91.4942	28.1717	4
-90.408	28.5737	4
-90.4088	28.5872	3
-91.4942	28.1717	4
-91.2792	28.479	4
-91.2792	28.4925	4
-153.641	56.126	2
-91.2792	28.4925	4
-91.4942	28.1717	4
-91.4942	28.1717	3
-91.4942	28.1853	4
-91.4942	28.1717	4
-91.2792	28.4753	4
-153.521	56.0925	1
-91.2792	28.4925	4
-90.408	28.5737	4
-91.4942	28.1853	4
-91.2792	28.479	4
-91.4942	28.1853	4
-91.2792	28.479	4
-91.2792	28.4925	4
-90.6333	28.45	4
-91.2792	28.4835	4
-90.6333	28.45	3
-90.4088	28.5872	3
-91.2792	28.4925	3
-91.4942	28.1853	4
-91.6847	28.2308	3
-91.6847	28.2445	4
-91.6847	28.2353	4
-91.6847	28.2308	3
-91.6847	28.2273	3
-91.6847	28.2308	3
-91.6847	28.2273	3
-91.2792	28.479	4
-91.2792	28.4753	4
-91.4942	28.1762	3
-91.4942	28.1762	4
-91.4942	28.1717	4
-153.185	56.665	3
-91.2792	28.4925	4
-91.4942	28.1853	4
-91.4942	28.1717	4
-91.6847	28.2308	4
-91.2792	28.4925	4
-91.2792	28.479	4
-91.6847	28.2308	4
-91.6847	28.2353	4
-153.167	56.77	3
-91.4942	28.1682	4
-153.167	56.6018	2
-91.6847	28.2445	3
-91.6847	28.2273	4
-91.6847	28.2445	3
-153.315	56.6277	3
-91.6847	28.2445	3
-91.4942	28.1682	4
-91.6847	28.2273	3
-91.4942	28.1682	4
-150.415	57.2913	3
-153.208	56.6037	2
-153.299	56.6127	4
-153.094	56.6578	3
-91.4942	28.1682	4
-91.6847	28.2308	4
-150.843	58.016	2
-91.6847	28.2445	4
-91.6847	28.2308	4
-152.253	56.9295	1
-153.33	56.6373	3
-151.967	57.6492	4
-91.6847	28.2353	4
-91.6847	28.2353	4
-91.6847	28.2445	3
-153.184	56.781	3
-91.6847	28.2445	4
-91.6847	28.2445	4
-149.035	57.7767	3
-91.6847	28.2308	4
-91.6847	28.2308	4
-152.422	59.5467	2
-154.289	56.1355	1
-91.6847	28.2308	4
-153.079	56.6562	4
-153.268	56.6308	3
-91.6847	28.2445	4
-152.417	59.564	2
-152.648	59.5147	2
-91.6847	28.2445	4
-152.358	56.9833	1
-73.5883	40.1333	2
-152.044	59.5827	2
-152.586	59.5575	2
-152.304	59.6022	2
-73.6	40.1217	2
-73.4067	40.0417	2
-73.5917	40.1283	2
-73.5917	40.1283	2
-73.4267	40.0233	2
-73.375	40.08	2
-73.4067	40.0417	2
-73.4267	40.0317	2
-73.6083	40.1117	3
-73.375	40.08	2
-73.5883	40.1333	2
-90.4192	28.5683	4
-90.4088	28.5782	3
-73.6083	40.1117	2
-152.5	59.5125	2
-73.635	40.0867	2
-90.4077	28.5692	3
-90.4192	28.5683	4
-90.4088	28.5602	4
-73.6	40.1217	2
-90.4083	28.5702	3
-90.4083	28.5682	4
-90.4077	28.5692	3
-73.635	40.0867	2
-90.4192	28.5683	4
-73.4267	40.0317	2
-90.4098	28.5687	3
-90.4083	28.5682	3
-73.4267	40.0233	2
-73.4667	39.9833	2
-152.5	59.5133	2
-73.4667	39.9833	2
-90.2443	28.6677	2
-90.3987	28.5692	4
-90.2453	28.6763	2
-90.4192	28.5683	4
-90.4083	28.5702	4
-90.4088	28.5782	3
-90.2453	28.6763	2
-90.4088	28.5602	4
-90.4083	28.5702	4
-90.4088	28.5602	4
-90.4077	28.5692	3
-90.3987	28.5692	3
-90.2453	28.6763	2
-90.2457	28.6657	2
-90.2468	28.6672	2
-90.2453	28.6582	2
-90.4098	28.5687	3
-90.2453	28.6682	2
-90.2468	28.6672	2
-90.4098	28.5687	4
-90.4088	28.5602	4
-90.2453	28.6763	2
-90.3987	28.5692	3
-90.4077	28.5692	3
-90.2468	28.6672	2
-90.2468	28.6672	2
-90.4088	28.5782	3
-90.4098	28.5687	4
-90.2555	28.6672	2
-90.4083	28.5702	4
-90.2453	28.6682	2
-90.2453	28.6582	2
-90.3987	28.5692	3
-90.2453	28.6582	2
-90.2443	28.6677	2
-90.2453	28.6682	2
-90.4088	28.5782	3
-90.4083	28.5682	4
-90.4083	28.5682	4
-90.2453	28.6682	2
-90.1643	29.0472	3
-90.173	29.0472	3
-90.1628	29.0382	3
-90.1628	29.0382	3
-90.173	29.0472	3
-90.1625	29.0487	2
-90.1628	29.0563	2
-90.1628	29.0382	4
-90.1525	29.048	2
-90.2357	28.6703	2
-90.173	29.0472	3
-90.1628	29.0563	3
-90.1625	29.0487	2
-90.1613	29.0465	2
-90.1625	29.0458	4
-90.2357	28.6703	2
-90.2357	28.6703	2
-90.173	29.0472	3
-90.1628	29.0563	2
-90.1625	29.0458	4
-90.2555	28.6672	2
-90.2555	28.6672	2
-90.1525	29.048	2
-90.1525	29.048	2
-90.1613	29.0465	2
-90.2357	28.6703	2
-90.1628	29.0563	2
[truncated: 5,845 more rows]
