# Supplementary material for: A global assessment of the mixed layer in coastal sediments and implications for carbon storage
Source: Nat Commun. 2022 Aug 20;13:4903. doi: 10.1038/s41467-022-32650-0 (PMC9392783; doi:10.1038/s41467-022-32650-0)
Supplement: Supplementary file 4 — Supplementary Data 2 [file 41467_2022_32650_MOESM4_ESM.xlsx]

## Sheet: Database 2
longtitude	latitude	SML
-179.548	-27.4479	4.5307
-179.548	-18.6811	5.0755
-179.548	-17.4026	4.093
-179.548	-16.1241	7.2164
-179.548	-12.2887	7.2824
-179.548	-12.106	7.5063
-179.548	-11.9234	7.6369
-179.548	52.5491	5.2406
-179.548	61.4986	1.695
-179.548	61.8639	0.7593
-179.548	62.0465	3.5453
-179.548	62.2291	3.3884
-179.548	62.4118	1.6891
-179.548	62.5944	1.6771
-179.548	62.7771	3.4495
-179.548	62.9597	1.7604
-179.548	63.1423	1.791
-179.548	63.325	3.5568
-179.548	63.5076	1.8214
-179.548	63.6903	1.8214
-179.548	63.8729	3.5138
-179.548	64.0555	3.6126
-179.548	64.2382	3.5914
-179.548	64.4208	3.6472
-179.548	64.6035	3.6397
-179.548	64.7861	3.5806
-179.548	64.9688	3.5899
-179.548	65.1514	3.7493
-179.548	65.882	3.6412
-179.548	69.7174	1.8869
-179.548	69.9001	0.7991
-179.548	70.0827	0.8012
-179.548	70.2654	0.8019
-179.548	70.448	0.8019
-179.548	70.6307	2.4778
-179.548	70.5133	2.5432
-179.548	71.7265	4.2129
-179.548	71.9091	0.8102
-179.548	72.0918	0.8005
-179.548	72.2744	0.8009
-179.548	72.4571	0.7974
-179.548	72.6397	2.4621
-179.548	72.8223	0.783
-179.548	73.005	0.7754
-179.548	73.1876	0.7686
-179.548	73.3703	0
-179.548	73.5529	0
-179.548	73.7356	0
-179.548	73.9182	0
-179.548	74.1008	0
-179.548	74.2835	0
-179.548	74.4661	0
-179.548	74.6488	0
-179.548	74.8314	0
-179.188	-17.4026	4.5167
-179.188	-17.22	5.0762
-179.188	-16.1241	5.0502
-179.188	-10.6449	5.2585
-179.188	61.3159	1.7746
-179.188	61.4986	1.7058
-179.188	61.6812	0.7819
-179.188	61.8639	1.7654
-179.188	62.0465	1.6925
-179.188	62.2291	1.7377
-179.188	62.4118	0.8266
-179.188	62.5944	1.7366
-179.188	62.7771	1.8135
-179.188	62.9597	1.8243
-179.188	63.1423	1.8166
-179.188	63.325	1.8045
-179.188	63.5076	1.838
-179.188	63.6903	1.8525
-179.188	63.8729	1.767
-179.188	64.0555	3.554
-179.188	64.2382	3.5379
-179.188	64.4208	3.5907
-179.188	64.6035	3.5696
-179.188	64.7861	3.5379
-179.188	64.9688	3.5329
-179.188	65.1514	3.6181
-179.188	65.334	5.3563
-179.188	65.5167	3.6747
-179.188	65.6993	3.5989
-179.188	65.882	3.5793
-179.188	68.8042	2.6777
-179.188	70.0827	0.8013
-179.188	70.2654	0.8016
-179.188	70.448	0.8043
-179.188	70.6307	2.486
-179.188	70.5133	4.2391
-179.188	71.7265	4.2104
-179.188	71.9091	0.8087
-179.188	72.0918	0.7982
-179.188	72.2744	0.799
-179.188	72.4571	0.7955
-179.188	72.6397	0.7859
-179.188	72.8223	0.7787
-179.188	73.005	0.7719
-179.188	73.1876	0
-179.188	73.3703	0
-179.188	73.5529	0
-179.188	73.7356	0
-179.188	73.9182	0
-179.188	74.1008	0
-179.188	74.2835	0
-179.188	74.4661	0
-179.188	74.6488	0
-179.188	74.8314	0
-179.188	75.0141	0
-178.829	-21.0555	4.5394
-178.829	-17.5853	7.3563
-178.829	-17.22	7.6345
-178.829	60.0374	5.2634
-178.829	60.9506	0.7844
-178.829	61.1333	0.7926
-178.829	61.4986	1.7874
-178.829	61.6812	1.8636
-178.829	61.8639	1.6777
-178.829	62.0465	3.4851
-178.829	62.2291	0.8066
-178.829	62.4118	0.8075
-178.829	62.5944	1.7396
-178.829	62.7771	3.6097
-178.829	62.9597	1.8095
-178.829	63.1423	1.8291
-178.829	63.325	1.7974
-178.829	63.5076	1.8696
-178.829	63.6903	1.8624
-178.829	63.8729	1.8838
-178.829	64.0555	1.8978
-178.829	64.2382	1.8942
-178.829	64.4208	1.912
-178.829	64.6035	1.9051
-178.829	64.7861	1.8849
-178.829	64.9688	1.8849
-178.829	65.1514	3.5755
-178.829	65.334	5.7813
-178.829	65.5167	5.3621
-178.829	65.6993	3.5042
-178.829	70.448	2.4816
-178.829	70.6307	2.4914
-178.829	70.5133	2.5543
-178.829	71.7265	4.2189
-178.829	71.9091	2.4873
-178.829	72.0918	0.7971
-178.829	72.2744	0.7978
-178.829	72.4571	0.7955
-178.829	72.6397	0.7821
-178.829	72.8223	0.7738
-178.829	73.005	0
-178.829	73.1876	0
-178.829	73.3703	0
-178.829	73.5529	0
-178.829	73.7356	0
-178.829	73.9182	0
-178.829	74.1008	0
-178.829	74.2835	0
-178.829	74.4661	0
-178.829	74.6488	0
-178.829	74.8314	0
-178.469	-18.6811	4.8374
-178.469	-18.1332	12.7982
-178.469	-17.9506	4.5181
-178.469	59.8548	1.7429
-178.469	60.0374	3.4266
-178.469	60.2201	0.7701
-178.469	60.4027	3.5565
-178.469	60.5854	0.779
-178.469	60.768	0.7891
-178.469	60.9506	3.6349
-178.469	61.1333	0.798
-178.469	61.3159	0.791
-178.469	61.4986	0.8084
-178.469	61.6812	1.7639
-178.469	61.8639	0.8332
-178.469	62.0465	1.77
-178.469	62.2291	0.8061
-178.469	62.4118	1.671
-178.469	62.5944	3.5573
-178.469	62.7771	1.8438
-178.469	62.9597	1.7934
-178.469	63.1423	1.7986
-178.469	63.325	1.8105
-178.469	63.5076	1.8939
-178.469	63.6903	1.9048
-178.469	63.8729	1.8945
-178.469	64.0555	1.8231
-178.469	64.2382	1.8474
-178.469	64.4208	1.8649
-178.469	64.6035	1.8541
-178.469	64.7861	1.8868
-178.469	64.9688	1.923
-178.469	65.1514	5.4447
-178.469	65.334	5.5878
-178.469	65.6993	3.6225
-178.469	70.6307	2.4853
-178.469	70.5133	2.5372
-178.469	71.7265	4.2769
-178.469	71.9091	2.4899
-178.469	72.0918	0.7974
-178.469	72.2744	0.7963
-178.469	72.4571	0.7929
-178.469	72.6397	0.7778
-178.469	72.8223	0
-178.469	73.005	0
-178.469	73.1876	0
-178.469	73.3703	0
-178.469	73.5529	0
-178.469	73.7356	0
-178.469	73.9182	0
-178.469	74.1008	0
-178.469	74.2835	0
-178.469	74.4661	0
-178.469	74.6488	0
-178.11	-43.5204	4.5968
-178.11	51.6359	8.0233
-178.11	51.8186	5.0014
-178.11	59.1242	1.7967
-178.11	59.6722	1.7233
-178.11	59.8548	1.8128
-178.11	60.0374	1.8402
-178.11	60.2201	1.815
-178.11	60.4027	2.5006
-178.11	60.5854	0.8269
-178.11	60.768	0.8152
-178.11	60.9506	0.8152
-178.11	61.1333	1.7998
-178.11	61.3159	0.8032
-178.11	61.4986	0.7997
-178.11	61.6812	1.7147
-178.11	61.8639	1.676
-178.11	62.0465	1.7333
-178.11	62.2291	0.8197
-178.11	62.4118	1.7231
-178.11	62.5944	1.8216
-178.11	62.7771	1.7319
-178.11	62.9597	1.7423
-178.11	63.1423	1.7884
-178.11	63.325	1.8179
-178.11	63.5076	1.8201
-178.11	63.6903	1.8591
-178.11	63.8729	1.8828
-178.11	64.0555	1.8156
-178.11	64.2382	1.8191
-178.11	64.4208	1.8171
-178.11	64.6035	1.8593
-178.11	64.7861	1.8882
-178.11	64.9688	1.9244
-178.11	65.1514	3.6534
-178.11	65.334	5.4546
-178.11	70.6307	0.8016
-178.11	70.5133	2.5139
-178.11	71.5439	5.3926
-178.11	71.7265	4.3525
-178.11	71.9091	2.4954
-178.11	72.0918	0.7961
-178.11	72.2744	0.7957
-178.11	72.4571	0.7899
-178.11	72.6397	0
-178.11	72.8223	0
-178.11	73.005	0
-178.11	73.1876	0
-178.11	73.3703	0
-178.11	73.5529	0
-178.11	73.7356	0
-178.11	73.9182	0
-178.11	74.1008	0
-178.11	74.2835	0
-178.11	74.4661	0
-178.11	74.6488	0
-177.75	51.6359	2.8646
-177.75	58.9416	1.7012
-177.75	59.1242	1.8777
-177.75	59.8548	1.8061
-177.75	60.0374	1.7814
-177.75	60.2201	1.7841
-177.75	60.4027	1.7155
-177.75	60.5854	1.7629
-177.75	60.768	0.8139
-177.75	60.9506	1.7105
-177.75	61.1333	1.695
-177.75	61.3159	1.7081
-177.75	61.4986	1.719
-177.75	61.6812	0.8291
-177.75	61.8639	1.7329
-177.75	62.0465	1.7727
-177.75	62.2291	1.7473
-177.75	62.4118	3.5339
-177.75	62.5944	1.8277
-177.75	62.7771	1.7314
-177.75	62.9597	1.7384
-177.75	63.1423	1.796
-177.75	63.325	1.7986
-177.75	63.5076	1.7911
-177.75	63.6903	1.805
-177.75	63.8729	1.9021
-177.75	64.0555	1.8227
-177.75	64.2382	1.8227
-177.75	64.4208	1.8096
-177.75	64.6035	1.8656
-177.75	64.7861	1.9027
-177.75	64.9688	1.9353
-177.75	65.1514	3.6747
-177.75	65.334	3.7806
-177.75	70.448	0.7885
-177.75	70.6307	0.8016
-177.75	70.5133	2.5056
-177.75	70.9959	4.517
-177.75	71.3612	5.9491
-177.75	71.5439	5.4994
-177.75	71.7265	4.4093
-177.75	71.9091	2.51
-177.75	72.0918	0.7934
-177.75	72.2744	0.7925
-177.75	72.4571	0
-177.75	72.6397	0
-177.75	72.8223	0
-177.75	73.005	0
-177.75	73.1876	0
-177.75	73.3703	0
-177.75	73.5529	0
-177.75	73.7356	0
-177.75	73.9182	0
-177.75	74.1008	0
-177.75	74.2835	0
-177.75	74.4661	0
-177.75	74.6488	0
-177.391	-43.3377	3.5336
-177.391	28.2578	7.4137
-177.391	58.7589	1.7611
-177.391	58.9416	1.8337
-177.391	59.1242	1.7636
-177.391	59.3069	0
-177.391	59.4895	0
-177.391	59.8548	1.8311
-177.391	60.0374	1.806
-177.391	60.2201	1.7923
-177.391	60.4027	1.876
-177.391	60.5854	1.742
-177.391	60.768	1.8225
-177.391	60.9506	1.7082
-177.391	61.1333	1.7041
-177.391	61.3159	1.6777
-177.391	61.4986	1.6997
-177.391	61.6812	0
-177.391	61.8639	1.6935
-177.391	62.0465	1.7185
-177.391	62.2291	1.7764
-177.391	62.4118	1.7672
-177.391	62.5944	1.754
-177.391	62.7771	1.7343
-177.391	62.9597	1.7169
-177.391	63.1423	1.7209
-177.391	63.325	1.7829
-177.391	63.5076	1.7322
-177.391	63.6903	1.8474
-177.391	63.8729	3.6274
-177.391	64.0555	1.8184
-177.391	64.2382	1.8288
-177.391	64.4208	1.8268
-177.391	64.6035	1.8409
-177.391	64.7861	1.9008
-177.391	64.9688	1.9332
-177.391	65.1514	3.6702
-177.391	65.334	3.7986
-177.391	69.9001	1.6998
-177.391	70.0827	0.7805
-177.391	70.2654	0.7797
-177.391	70.448	0.7797
-177.391	70.6307	0.7979
-177.391	70.5133	2.491
-177.391	70.9959	4.3806
-177.391	71.1786	5.7341
-177.391	71.3612	4.5054
-177.391	71.5439	4.4587
-177.391	71.7265	4.3783
-177.391	71.9091	2.51
-177.391	72.0918	0.7923
-177.391	72.2744	0
-177.391	72.4571	0
-177.391	72.6397	0
-177.391	72.8223	0
-177.391	73.005	0
-177.391	73.1876	0
-177.391	73.3703	0
-177.391	73.5529	0
-177.391	73.7356	0
-177.391	73.9182	0
-177.391	74.1008	0
-177.391	74.2835	0
-177.391	74.4661	0
-177.031	-44.0683	1.9411
-177.031	-43.8857	4.2467
-177.031	-43.703	6.2113
-177.031	-43.5204	4.1924
-177.031	-43.3377	3.5427
-177.031	58.7589	1.8133
-177.031	58.9416	0
-177.031	59.1242	1.685
-177.031	59.3069	1.7382
-177.031	59.4895	1.7199
-177.031	59.6722	1.9185
-177.031	59.8548	1.8459
-177.031	60.0374	1.8646
-177.031	60.2201	1.8646
-177.031	60.4027	1.8176
-177.031	60.5854	1.8042
-177.031	60.768	5.0964
-177.031	60.9506	1.8445
-177.031	61.1333	1.7308
-177.031	61.3159	1.722
-177.031	61.4986	1.7113
-177.031	61.6812	1.7108
-177.031	61.8639	1.7079
-177.031	62.0465	1.8017
-177.031	62.2291	1.7093
-177.031	62.4118	1.6915
-177.031	62.5944	1.6734
-177.031	62.7771	1.6675
-177.031	62.9597	1.6792
-177.031	63.1423	1.6693
-177.031	63.325	1.7052
-177.031	63.5076	1.8015
-177.031	63.6903	1.8226
-177.031	63.8729	1.8393
-177.031	64.0555	1.8178
-177.031	64.2382	1.8317
-177.031	64.4208	1.8156
-177.031	64.6035	1.8475
-177.031	64.7861	1.8797
-177.031	64.9688	1.9075
-177.031	65.1514	1.9466
-177.031	65.334	3.7218
-177.031	65.5167	3.8743
-177.031	69.1695	1.7014
-177.031	69.3522	1.7067
-177.031	69.5348	1.7012
-177.031	69.7174	1.7012
-177.031	69.9001	1.6975
-177.031	70.0827	0.7756
-177.031	70.2654	0.7797
-177.031	70.448	0.7797
-177.031	70.6307	0.7937
-177.031	70.5133	0.8048
-177.031	70.9959	2.5569
-177.031	71.1786	4.3066
-177.031	71.3612	4.3676
-177.031	71.5439	4.357
-177.031	71.7265	2.5892
-177.031	71.9091	2.4953
-177.031	72.0918	0.7877
-177.031	72.2744	0
-177.031	72.4571	0
-177.031	72.6397	0
-177.031	72.8223	0
-177.031	73.005	0
-177.031	73.1876	0
-177.031	73.3703	0
-177.031	73.5529	0
-177.031	73.7356	0
-177.031	73.9182	0
-177.031	74.1008	0
-177.031	74.2835	0
-176.671	-44.251	3.9876
-176.671	-44.0683	4.3341
-176.671	-43.8857	4.0611
-176.671	-43.703	4.4432
-176.671	-43.5204	4.0744
-176.671	-43.3377	3.6429
-176.671	51.6359	3.8891
-176.671	58.7589	1.7743
-176.671	58.9416	1.7811
-176.671	59.1242	1.743
-176.671	59.3069	1.8796
-176.671	59.4895	1.8858
-176.671	59.6722	1.8687
-176.671	59.8548	1.9621
-176.671	60.0374	1.8382
-176.671	60.2201	1.8633
-176.671	60.4027	1.8306
-176.671	60.5854	1.829
-176.671	60.768	1.8805
-176.671	60.9506	1.824
-176.671	61.1333	1.8569
-176.671	61.3159	1.7367
-176.671	61.4986	1.7053
-176.671	61.6812	1.7135
-176.671	61.8639	1.6818
-176.671	62.0465	1.7251
-176.671	62.2291	1.7757
-176.671	62.4118	1.7446
-176.671	62.5944	1.7377
-176.671	62.7771	1.7336
-176.671	62.9597	1.6765
-176.671	63.1423	1.6732
-176.671	63.325	1.7012
-176.671	63.5076	1.7175
-176.671	63.6903	1.68
-176.671	63.8729	1.732
-176.671	64.0555	1.7274
-176.671	64.2382	1.746
-176.671	64.4208	1.756
-176.671	64.6035	1.7746
-176.671	64.7861	1.7814
-176.671	64.9688	1.869
-176.671	65.1514	1.8841
-176.671	65.334	3.6623
-176.671	65.5167	3.6746
-176.671	68.6216	1.7148
-176.671	68.8042	1.7013
-176.671	68.9869	1.7013
-176.671	69.1695	1.7026
-176.671	69.3522	1.7083
-176.671	69.5348	1.6999
-176.671	69.7174	1.7024
-176.671	69.9001	1.6963
-176.671	70.0827	0.7744
-176.671	70.2654	0.7788
-176.671	70.448	0.7738
-176.671	70.6307	0.7892
-176.671	70.5133	0.8003
-176.671	70.9959	2.5161
-176.671	71.1786	2.5632
-176.671	71.3612	2.5802
-176.671	71.5439	4.2692
-176.671	71.7265	2.5677
-176.671	71.9091	2.471
-176.671	72.0918	0.7803
-176.671	72.2744	0
-176.671	72.4571	0
-176.671	72.6397	0
-176.671	72.8223	0
-176.671	73.005	0
-176.671	73.1876	0
-176.671	73.3703	0
-176.671	73.5529	0
-176.671	73.7356	0
-176.671	73.9182	0
-176.671	74.1008	0
-176.671	74.2835	0
-176.312	-44.4336	3.9283
-176.312	-44.251	4.5799
-176.312	-44.0683	4.5517
-176.312	-43.8857	3.7213
-176.312	-43.703	3.8007
-176.312	-43.5204	1.762
-176.312	58.7589	1.7595
-176.312	58.9416	1.8506
-176.312	59.1242	1.8994
-176.312	59.3069	1.9569
-176.312	59.4895	1.9109
-176.312	59.6722	1.8761
-176.312	59.8548	1.8542
-176.312	60.0374	1.8314
-176.312	60.2201	1.8774
-176.312	60.4027	1.8549
-176.312	60.5854	1.8584
-176.312	60.768	1.9433
-176.312	60.9506	1.8806
-176.312	61.1333	1.854
-176.312	61.3159	1.8437
-176.312	61.4986	1.7349
-176.312	61.6812	1.7158
-176.312	61.8639	1.7934
-176.312	62.0465	1.7076
-176.312	62.2291	1.763
-176.312	62.4118	1.7504
-176.312	62.5944	1.7834
-176.312	62.7771	1.7649
-176.312	62.9597	1.7289
-176.312	63.1423	1.7536
-176.312	63.325	1.8153
-176.312	63.5076	1.7269
-176.312	63.6903	1.7322
-176.312	63.8729	1.7008
-176.312	64.0555	1.7449
-176.312	64.2382	1.7576
-176.312	64.4208	1.7666
-176.312	64.6035	1.7862
-176.312	64.7861	1.813
-176.312	64.9688	1.8807
-176.312	65.1514	1.8561
-176.312	65.334	1.9032
-176.312	68.0737	3.479
-176.312	68.2563	3.4693
-176.312	68.4389	1.7168
-176.312	68.6216	1.7002
-176.312	68.8042	1.7019
-176.312	68.9869	1.6994
-176.312	69.1695	1.7031
-176.312	69.3522	1.7036
-176.312	69.5348	1.6958
-176.312	69.7174	1.6984
-176.312	69.9001	1.6919
-176.312	70.0827	1.6877
-176.312	70.2654	0.7804
-176.312	70.448	0.7678
-176.312	70.6307	0.7819
-176.312	70.5133	0.7937
-176.312	70.9959	0.8028
-176.312	71.1786	2.5038
-176.312	71.3612	4.2154
-176.312	71.5439	2.5682
-176.312	71.7265	2.5274
-176.312	71.9091	0.7912
-176.312	72.0918	0.7734
-176.312	72.2744	0
-176.312	72.4571	0
-176.312	72.6397	0
-176.312	72.8223	0
-176.312	73.005	0
-176.312	73.1876	0
-176.312	73.3703	0
-176.312	73.5529	0
-176.312	73.7356	0
-176.312	73.9182	0
-176.312	74.1008	0
-176.312	74.2835	0
-175.952	-44.4336	3.8044
-175.952	-44.251	4.3588
-175.952	-43.8857	3.8591
-175.952	27.8925	7.351
-175.952	58.5763	0
-175.952	58.7589	1.8828
-175.952	58.9416	1.7704
-175.952	59.1242	1.9461
-175.952	59.3069	1.9115
-175.952	59.4895	1.9555
-175.952	59.6722	1.8757
-175.952	59.8548	1.8752
-175.952	60.0374	1.8819
-175.952	60.2201	1.8923
-175.952	60.4027	1.9018
-175.952	60.5854	1.8565
-175.952	60.768	1.9246
-175.952	60.9506	1.9162
-175.952	61.1333	1.8995
-175.952	61.3159	1.8908
-175.952	61.4986	1.8741
-175.952	61.6812	1.7686
-175.952	61.8639	1.7538
-175.952	62.0465	1.7881
-175.952	62.2291	1.7776
-175.952	62.4118	1.7726
-175.952	62.5944	1.7986
-175.952	62.7771	1.7841
-175.952	62.9597	1.7645
-175.952	63.1423	1.7677
-175.952	63.325	1.7479
-175.952	63.5076	1.7674
-175.952	63.6903	1.7199
-175.952	63.8729	1.7051
-175.952	64.0555	1.764
-175.952	64.2382	1.7496
-175.952	64.4208	1.7639
-175.952	64.6035	1.7821
-175.952	64.7861	1.8324
-175.952	64.9688	1.9582
-175.952	65.1514	1.9176
-175.952	67.7084	2.5495
-175.952	67.891	3.6685
-175.952	68.0737	3.5241
-175.952	68.2563	3.4331
-175.952	68.4389	1.7453
-175.952	68.6216	1.7369
-175.952	68.8042	1.7027
-175.952	68.9869	1.7001
-175.952	69.1695	1.7038
-175.952	69.3522	1.7019
-175.952	69.5348	1.6989
-175.952	69.7174	1.6939
-175.952	69.9001	1.688
-175.952	70.0827	1.6769
-175.952	70.2654	0.7671
-175.952	70.448	0.7671
-175.952	70.6307	0.765
-175.952	70.5133	0.7838
-175.952	70.9959	0.7895
-175.952	71.1786	0.8045
-175.952	71.3612	4.2479
-175.952	71.5439	2.4993
-175.952	71.7265	2.4931
-175.952	71.9091	0.7862
-175.952	72.0918	0.7652
-175.952	72.2744	0
-175.952	72.4571	0
-175.952	72.6397	0
-175.952	72.8223	0
-175.952	73.005	0
-175.952	73.1876	0
-175.952	73.3703	0
-175.952	73.5529	0
-175.952	73.7356	0
-175.952	73.9182	0
-175.952	74.1008	0
-175.593	-43.8857	3.9696
-175.593	27.7099	4.7299
-175.593	58.5763	2.7538
-175.593	58.7589	1.8138
-175.593	58.9416	1.7873
-175.593	59.1242	1.8952
-175.593	59.3069	1.8869
-175.593	59.4895	1.9099
-175.593	59.6722	1.949
-175.593	59.8548	1.8894
-175.593	60.0374	1.8948
-175.593	60.2201	1.8948
-175.593	60.4027	1.8933
-175.593	60.5854	1.8722
-175.593	60.768	1.9554
-175.593	60.9506	1.9199
-175.593	61.1333	1.8996
-175.593	61.3159	1.9095
-175.593	61.4986	1.8823
-175.593	61.6812	1.8789
-175.593	61.8639	0.7319
-175.593	62.0465	0.7421
-175.593	62.2291	1.8149
-175.593	62.4118	1.7813
-175.593	62.5944	1.7874
-175.593	62.7771	1.7811
-175.593	62.9597	1.7418
-175.593	63.1423	1.7582
-175.593	63.325	1.7732
-175.593	63.5076	1.752
-175.593	63.6903	1.7237
-175.593	63.8729	1.7371
-175.593	64.0555	1.7629
-175.593	64.2382	1.7593
-175.593	64.4208	1.7698
-175.593	64.6035	1.7859
-175.593	64.7861	1.8493
-175.593	67.891	3.6159
-175.593	68.0737	3.4735
-175.593	68.2563	1.7465
-175.593	68.4389	1.7365
-175.593	68.6216	1.7403
-175.593	68.8042	1.7312
-175.593	68.9869	1.7312
-175.593	69.1695	1.7347
-175.593	69.3522	1.7329
-175.593	69.5348	1.6995
-175.593	69.7174	1.6945
-175.593	69.9001	1.6887
-175.593	70.0827	1.6855
-175.593	70.2654	0.7676
-175.593	70.448	0.7676
-175.593	70.6307	0.7644
-175.593	70.5133	0.7595
-175.593	70.9959	0.7708
-175.593	71.1786	0.7937
-175.593	71.5439	0.7974
-175.593	71.7265	0.7892
-175.593	71.9091	0.7709
-175.593	72.0918	0
-175.593	72.2744	0
-175.593	72.4571	0
-175.593	72.6397	0
-175.593	72.8223	0
-175.593	73.005	0
-175.593	73.1876	0
-175.593	73.3703	0
-175.593	73.5529	0
-175.593	73.7356	0
-175.593	73.9182	0
-175.233	58.7589	1.7056
-175.233	58.9416	1.8328
-175.233	59.1242	1.9381
-175.233	59.3069	1.8991
-175.233	59.4895	1.9033
-175.233	59.6722	1.9196
-175.233	59.8548	1.9178
-175.233	60.0374	1.8883
-175.233	60.2201	1.9155
-175.233	60.4027	1.9124
-175.233	60.5854	1.9306
-175.233	60.768	1.9273
-175.233	60.9506	1.9084
-175.233	61.1333	1.9148
-175.233	61.3159	1.931
-175.233	61.4986	1.9059
-175.233	61.6812	1.8971
-175.233	61.8639	1.915
-175.233	62.0465	0.761
-175.233	62.2291	0.7455
-175.233	62.4118	0.7518
-175.233	62.5944	1.79
-175.233	62.7771	1.7816
-175.233	62.9597	1.7321
-175.233	63.1423	1.7324
-175.233	63.325	1.713
-175.233	63.5076	1.7744
-175.233	63.6903	1.7606
-175.233	63.8729	1.7292
-175.233	64.0555	1.7706
-175.233	64.2382	1.7588
-175.233	64.4208	1.763
-175.233	64.6035	1.7811
-175.233	67.7084	3.6151
-175.233	67.891	3.5132
-175.233	68.0737	3.4277
-175.233	68.2563	1.749
-175.233	68.4389	1.7339
-175.233	68.6216	1.7422
-175.233	68.8042	1.735
-175.233	68.9869	1.735
-175.233	69.1695	1.7357
-175.233	69.3522	1.7362
-175.233	69.5348	1.7333
-175.233	69.7174	1.7283
-175.233	69.9001	1.7251
-175.233	70.0827	1.722
-175.233	70.2654	1.688
-175.233	70.448	0.7762
-175.233	70.6307	0.7713
-175.233	70.5133	0.763
-175.233	70.9959	0.763
-175.233	71.1786	0.7694
-175.233	71.3612	0.7901
-175.233	71.5439	0.7782
-175.233	71.7265	0.7701
-175.233	71.9091	0.7631
-175.233	72.0918	0
-175.233	72.2744	0
-175.233	72.4571	0
-175.233	72.6397	0
-175.233	72.8223	0
-175.233	73.005	0
-175.233	73.1876	0
-175.233	73.3703	0
-175.233	73.5529	0
-175.233	73.7356	0
-175.233	73.9182	0
-175.233	74.1008	0
-174.874	58.7589	1.7793
-174.874	58.9416	1.8102
-174.874	59.1242	1.9266
-174.874	59.3069	1.9043
-174.874	59.4895	1.9963
-174.874	59.6722	1.9256
-174.874	59.8548	1.9294
-174.874	60.0374	1.9563
-174.874	60.2201	1.9166
-174.874	60.4027	1.9445
-174.874	60.5854	1.9265
-174.874	60.768	1.9106
-174.874	60.9506	1.9273
-174.874	61.1333	1.9097
-174.874	61.3159	1.9027
-174.874	61.4986	1.9152
-174.874	61.6812	1.9201
-174.874	61.8639	1.9316
-174.874	62.0465	1.9109
-174.874	62.2291	0.7705
-174.874	62.4118	0.7462
-174.874	62.5944	0.7129
-174.874	62.7771	0.741
-174.874	62.9597	0.6897
-174.874	63.1423	1.7534
-174.874	63.325	1.7625
-174.874	63.5076	1.751
-174.874	63.6903	1.7656
-174.874	63.8729	1.7229
-174.874	64.0555	1.7638
-174.874	64.2382	1.7584
-174.874	64.4208	1.7641
-174.874	64.6035	1.8143
-174.874	67.1605	2.7176
-174.874	67.5257	3.6073
-174.874	67.7084	3.4933
-174.874	67.891	1.7557
-174.874	68.0737	1.7486
-174.874	68.2563	1.745
-174.874	68.4389	1.735
-174.874	68.6216	1.7356
-174.874	68.8042	1.7358
-174.874	68.9869	1.7358
-174.874	69.1695	1.6899
-174.874	69.3522	1.6874
-174.874	69.5348	1.6873
-174.874	69.7174	1.6848
-174.874	69.9001	1.6821
-174.874	70.0827	1.6795
-174.874	70.2654	1.6846
-174.874	70.448	1.682
-174.874	70.6307	0.7742
-174.874	70.5133	0.7669
-174.874	70.9959	0.7505
-174.874	71.1786	0.7407
-174.874	71.3612	0.7529
-174.874	71.5439	0.749
-174.874	71.7265	0.7673
-174.874	71.9091	0.7686
-174.874	72.0918	0
-174.874	72.2744	0
-174.874	72.4571	0
-174.874	72.6397	0
-174.874	72.8223	0
-174.874	73.005	0
-174.874	73.1876	0
-174.874	73.3703	0
-174.874	73.5529	0
-174.874	73.7356	0
-174.874	73.9182	0
-174.514	26.2487	4.877
-174.514	52.0012	2.9933
-174.514	58.5763	1.8035
-174.514	58.7589	1.8457
-174.514	58.9416	1.9251
-174.514	59.1242	1.9413
-174.514	59.3069	1.9385
-174.514	59.6722	1.9291
-174.514	59.8548	1.9212
-174.514	60.0374	1.8257
-174.514	60.2201	1.9031
-174.514	60.4027	1.941
-174.514	60.5854	1.9774
-174.514	60.768	1.9384
-174.514	60.9506	1.907
-174.514	61.1333	1.9167
-174.514	61.3159	1.9014
-174.514	61.4986	1.9265
-174.514	61.6812	1.9276
-174.514	61.8639	1.9302
-174.514	62.0465	1.9376
-174.514	62.2291	1.9397
-174.514	62.4118	0.7597
-174.514	62.5944	0.717
-174.514	62.7771	0.7405
-174.514	62.9597	0.7405
-174.514	63.1423	0.742
-174.514	63.325	0.7256
-174.514	63.5076	0.7346
-174.514	63.6903	0.7346
-174.514	63.8729	1.7332
-174.514	64.0555	1.7551
-174.514	64.2382	1.7497
-174.514	64.4208	1.7731
-174.514	64.6035	1.8706
-174.514	67.5257	3.5353
-174.514	67.7084	3.4458
-174.514	67.891	1.7102
-174.514	68.0737	1.7027
-174.514	68.2563	1.6977
-174.514	68.4389	1.6873
-174.514	68.6216	1.6977
-174.514	68.8042	1.69
-174.514	68.9869	1.69
-174.514	69.1695	1.69
-174.514	69.3522	1.6875
-174.514	69.5348	1.6874
-174.514	69.7174	1.6848
-174.514	69.9001	1.6873
-174.514	70.0827	1.6847
-174.514	70.2654	1.6872
-174.514	70.448	1.6821
-174.514	70.6307	1.6767
-174.514	70.5133	0.8292
-174.514	70.9959	0.8215
-174.514	71.1786	0.7622
-174.514	71.3612	0.7709
-174.514	71.5439	0.775
-174.514	71.7265	0.7876
-174.514	71.9091	0.7857
-174.514	72.0918	0
-174.514	72.2744	0
-174.514	72.4571	0
-174.514	72.6397	0
-174.514	72.8223	0
-174.514	73.005	0
-174.514	73.1876	0
-174.514	73.3703	0
-174.514	73.5529	0
-174.514	73.7356	0
-174.514	73.9182	0
-174.155	-18.1332	4.7711
-174.155	-17.5853	4.6806
-174.155	26.0661	7.4265
-174.155	52.0012	2.8565
-174.155	57.6631	3.4298
-174.155	58.211	1.8554
-174.155	58.3937	1.9356
-174.155	58.5763	1.9009
-174.155	58.7589	1.8859
-174.155	58.9416	1.7939
-174.155	59.1242	1.9139
-174.155	59.3069	2.0901
-174.155	59.4895	1.8362
-174.155	59.6722	2.042
-174.155	59.8548	1.9144
-174.155	60.0374	1.9661
-174.155	60.2201	1.9619
-174.155	60.4027	1.8923
-174.155	60.5854	1.9248
-174.155	60.768	1.9336
-174.155	60.9506	1.9232
-174.155	61.1333	1.9225
-174.155	61.3159	1.9195
-174.155	61.4986	1.965
-174.155	61.6812	1.9121
-174.155	61.8639	1.9124
-174.155	62.0465	1.9343
-174.155	62.2291	1.9322
-174.155	62.4118	1.9324
-174.155	62.5944	1.8948
-174.155	62.7771	1.9135
-174.155	62.9597	1.9222
-174.155	63.1423	1.9169
-174.155	63.325	1.9337
-174.155	63.5076	1.9181
-174.155	63.6903	1.8627
-174.155	63.8729	0.7121
-174.155	64.0555	0.678
-174.155	64.2382	1.7666
-174.155	64.4208	1.8557
-174.155	67.5257	1.7464
-174.155	67.7084	1.7153
-174.155	67.891	1.7027
-174.155	68.0737	1.7003
-174.155	68.2563	1.6952
-174.155	68.4389	1.6875
-174.155	68.6216	1.6979
-174.155	68.8042	1.6901
-174.155	68.9869	1.6901
-174.155	69.1695	1.6901
-174.155	69.3522	1.6875
-174.155	69.5348	1.6875
-174.155	69.7174	1.6901
-174.155	69.9001	1.6874
-174.155	70.0827	1.6899
-174.155	70.2654	1.6899
-174.155	70.448	1.6899
-174.155	70.6307	1.6871
-174.155	70.5133	1.6869
-174.155	70.9959	1.6998
-174.155	71.1786	1.7076
-174.155	71.3612	1.7068
-174.155	71.5439	0.7985
-174.155	71.7265	0.7928
-174.155	71.9091	0
-174.155	72.0918	0
-174.155	72.2744	0
-174.155	72.4571	0
-174.155	72.6397	0
-174.155	72.8223	0
-174.155	73.005	0
-174.155	73.1876	0
-174.155	73.3703	0
-174.155	73.5529	0
-174.155	73.7356	0
-174.155	73.9182	0
-173.795	52.0012	2.9504
-173.795	52.1838	1.9167
-173.795	52.3665	2.9052
-173.795	57.4805	3.6283
-173.795	57.6631	4.1119
-173.795	58.0284	3.7046
-173.795	58.211	1.9369
-173.795	58.3937	1.9478
-173.795	58.5763	1.9333
-173.795	59.1242	2.1209
-173.795	59.4895	1.7888
-173.795	59.6722	1.7556
-173.795	59.8548	2.0764
-173.795	60.0374	1.9417
-173.795	60.2201	1.9501
-173.795	60.4027	1.9417
-173.795	60.5854	1.9365
-173.795	60.768	1.9247
-173.795	60.9506	1.9477
-173.795	61.1333	1.9196
-173.795	61.3159	1.9054
-173.795	61.4986	1.9012
-173.795	61.6812	1.9209
-173.795	61.8639	1.9469
-173.795	62.0465	1.9457
-173.795	62.2291	1.9373
-173.795	62.4118	1.9406
-173.795	62.5944	1.9478
-173.795	62.7771	1.9073
-173.795	62.9597	1.919
-173.795	63.1423	1.9593
-173.795	63.325	1.8991
-173.795	63.5076	1.8774
-173.795	63.6903	1.8861
-173.795	63.8729	1.8337
-173.795	64.0555	1.7547
-173.795	64.2382	1.7926
-173.795	66.4299	2.6351
-173.795	67.3431	3.4259
-173.795	67.5257	1.7258
-173.795	67.7084	1.7077
-173.795	67.891	1.7002
-173.795	68.0737	1.6978
-173.795	68.2563	1.6953
-173.795	68.4389	1.6876
-173.795	68.6216	1.6883
-173.795	68.8042	1.6878
-173.795	68.9869	1.6878
-173.795	69.1695	1.6878
-173.795	69.3522	1.686
-173.795	69.5348	1.685
-173.795	69.7174	1.685
-173.795	69.9001	1.6901
-173.795	70.0827	1.6848
-173.795	70.2654	1.6899
-173.795	70.448	1.6899
-173.795	70.6307	1.6975
-173.795	70.5133	1.7153
-173.795	70.9959	1.7309
-173.795	71.1786	1.7154
-173.795	71.3612	1.7016
-173.795	71.5439	1.6938
-173.795	71.7265	1.6886
-173.795	71.9091	0
-173.795	72.0918	0
-173.795	72.2744	0
-173.795	72.4571	0
-173.795	72.6397	0
-173.795	72.8223	0
-173.795	73.005	0
-173.795	73.1876	0
-173.795	73.3703	0
-173.795	73.5529	0
-173.795	73.7356	0
-173.795	73.9182	0
-173.436	26.0661	9.5438
-173.436	52.0012	7.2988
-173.436	52.1838	5.2884
-173.436	57.6631	3.5738
-173.436	57.8457	3.731
-173.436	58.0284	1.9137
-173.436	58.211	2.1174
-173.436	58.9416	1.9363
-173.436	59.1242	1.8193
-173.436	59.3069	1.8516
-173.436	59.4895	2.1205
-173.436	59.6722	2.0635
-173.436	59.8548	1.9318
-173.436	60.0374	1.8924
-173.436	60.2201	1.9531
-173.436	60.4027	1.9735
-173.436	60.5854	1.9367
-173.436	60.768	1.9319
-173.436	60.9506	1.9047
-173.436	61.1333	1.9235
-173.436	61.3159	1.8981
-173.436	61.4986	1.9148
-173.436	61.6812	1.8916
-173.436	61.8639	1.9085
-173.436	62.0465	1.9187
-173.436	62.2291	1.9438
-173.436	62.4118	1.9848
-173.436	62.5944	1.9372
-173.436	62.7771	1.9024
-173.436	62.9597	2.0044
-173.436	63.1423	1.873
-173.436	63.325	1.8556
-173.436	63.5076	1.7903
-173.436	63.6903	1.834
-173.436	63.8729	1.7343
-173.436	64.0555	0.8279
-173.436	64.2382	1.7286
-173.436	67.1605	3.434
-173.436	67.3431	1.7462
-173.436	67.5257	1.7052
-173.436	67.7084	1.7001
-173.436	67.891	1.6978
-173.436	68.0737	1.6979
-173.436	68.2563	1.6886
-173.436	68.4389	1.6859
-173.436	68.6216	1.682
-173.436	68.8042	1.6807
-173.436	68.9869	1.678
-173.436	69.1695	1.6792
-173.436	69.3522	1.6773
-173.436	69.5348	1.6802
-173.436	69.7174	1.6856
-173.436	69.9001	1.6867
-173.436	70.0827	1.6901
-173.436	70.2654	1.7055
-173.436	70.448	1.7055
-173.436	70.6307	1.7156
-173.436	70.5133	1.7309
-173.436	70.9959	1.7309
-173.436	71.1786	1.7128
-173.436	71.3612	1.699
-173.436	71.5439	1.6886
-173.436	71.7265	0.6888
-173.436	71.9091	0.6872
-173.436	72.0918	0.6857
-173.436	72.2744	0
-173.436	72.4571	0
-173.436	72.6397	0
-173.436	72.8223	0
-173.436	73.005	0
-173.436	73.1876	0
-173.436	73.3703	0
-173.436	73.5529	0
-173.436	73.7356	0
-173.436	73.9182	0
-173.076	52.0012	91.6737
-173.076	52.1838	59.6738
-173.076	56.7499	2.5656
-173.076	56.9325	0.7829
-173.076	57.6631	5.9834
-173.076	57.8457	3.8038
-173.076	58.9416	2.0316
-173.076	59.1242	1.829
-173.076	59.3069	2.0877
-173.076	59.4895	1.9153
-173.076	59.6722	1.9061
-173.076	59.8548	1.8047
-173.076	60.0374	1.9024
-173.076	60.2201	1.9546
-173.076	60.4027	1.9574
-173.076	60.5854	6.1353
-173.076	60.768	1.9326
-173.076	60.9506	1.9367
-173.076	61.1333	1.9301
-173.076	61.3159	1.9412
-173.076	61.4986	1.9307
-173.076	61.6812	1.9516
-173.076	61.8639	1.9493
-173.076	62.0465	1.9438
-173.076	62.2291	1.9417
-173.076	62.4118	1.9801
-173.076	62.5944	1.9416
-173.076	62.7771	1.928
-173.076	62.9597	1.9572
-173.076	63.1423	1.8808
-173.076	63.325	1.8581
-173.076	63.5076	1.8124
-173.076	63.6903	1.8124
-173.076	63.8729	1.7043
-173.076	64.0555	0.8146
-173.076	67.1605	0.801
-173.076	67.3431	0.7854
-173.076	67.5257	0.7739
-173.076	67.7084	1.695
-173.076	67.891	1.6978
-173.076	68.0737	1.6968
-173.076	68.2563	1.6925
-173.076	68.4389	1.6843
-173.076	68.6216	1.6835
-173.076	68.8042	1.6803
-173.076	68.9869	1.6776
-173.076	69.1695	1.6782
-173.076	69.3522	1.6761
-173.076	69.5348	1.6828
-173.076	69.7174	0.8277
-173.076	69.9001	1.6809
-173.076	70.0827	1.7005
-173.076	70.2654	1.7107
-173.076	70.448	1.7159
-173.076	70.6307	1.7467
-173.076	70.5133	1.7335
-173.076	70.9959	1.7154
-173.076	71.1786	1.7076
-173.076	71.3612	0.6941
-173.076	71.5439	0.6929
-173.076	71.7265	0.6873
-173.076	71.9091	0.6857
-173.076	72.0918	0.7263
-173.076	72.2744	0.6844
-173.076	72.4571	0.683
-173.076	72.6397	0
-173.076	72.8223	0
-173.076	73.005	0
-173.076	73.1876	0
-173.076	73.3703	0
-173.076	73.5529	0
-173.076	73.7356	0
-173.076	73.9182	0
-172.717	52.0012	8.0827
-172.717	52.1838	24.7901
-172.717	56.5672	0.7719
-172.717	56.7499	3.4672
-172.717	56.9325	2.629
-172.717	57.1152	2.4887
-172.717	57.2978	2.8105
-172.717	57.4805	0.7587
-172.717	57.6631	3.5919
-172.717	57.8457	0.7314
-172.717	58.7589	1.8647
-172.717	58.9416	1.8292
-172.717	59.1242	1.9945
-172.717	59.3069	2.0242
-172.717	59.4895	1.9091
-172.717	59.6722	1.8497
-172.717	59.8548	1.8743
-172.717	60.0374	1.9674
-172.717	60.2201	6.9386
-172.717	60.5854	2.0157
-172.717	60.768	2.032
-172.717	60.9506	1.9718
-172.717	61.1333	1.9613
-172.717	61.3159	1.9757
-172.717	61.4986	1.999
-172.717	61.6812	1.9561
-172.717	61.8639	1.9558
-172.717	62.0465	1.981
-172.717	62.2291	1.9635
-172.717	62.4118	1.9408
-172.717	62.5944	1.9738
-172.717	62.7771	1.9316
-172.717	62.9597	1.9665
-172.717	63.1423	1.942
-172.717	63.325	1.9034
-172.717	63.5076	1.8262
-172.717	63.6903	1.8378
-172.717	63.8729	1.727
-172.717	64.0555	0.811
-172.717	64.2382	1.6832
-172.717	64.7861	0.6792
-172.717	66.9778	2.5543
-172.717	67.1605	0.7957
-172.717	67.3431	0.7739
-172.717	67.5257	0.7714
-172.717	67.7084	0.7663
-172.717	67.891	0.7702
-172.717	68.0737	0.7663
-172.717	68.2563	0.7662
-172.717	68.4389	0.7634
-172.717	68.6216	0.7601
-172.717	68.8042	0.761
-172.717	68.9869	0.7597
-172.717	69.1695	0.7569
-172.717	69.3522	0.7594
-172.717	69.5348	0.7581
-172.717	69.7174	0.7567
-172.717	69.9001	0.764
-172.717	70.0827	0.7731
-172.717	70.2654	0.778
-172.717	70.448	2.4663
-172.717	70.6307	1.8202
-172.717	70.5133	1.7145
-172.717	70.9959	2.4554
-172.717	71.1786	2.4374
-172.717	71.3612	0
-172.717	71.5439	0
-172.717	71.7265	0
-172.717	71.9091	0.6844
-172.717	72.0918	0.7233
-172.717	72.2744	0.6815
-172.717	72.4571	0.6703
-172.717	72.6397	0.6694
-172.717	72.8223	0.6685
-172.717	73.005	0
-172.717	73.1876	0
-172.717	73.3703	0
-172.717	73.5529	0
-172.717	73.7356	0
-172.717	73.9182	0
-172.717	74.1008	0
-172.357	52.0012	9.1163
-172.357	52.5491	41.6191
-172.357	56.7499	3.6312
-172.357	56.9325	2.5701
-172.357	57.1152	3.5785
-172.357	57.2978	2.5882
-172.357	57.4805	3.5637
-172.357	58.7589	1.9103
-172.357	58.9416	2.1005
-172.357	59.1242	1.8745
-172.357	59.3069	1.9822
-172.357	59.4895	1.9049
-172.357	59.6722	1.9346
-172.357	59.8548	2.121
-172.357	60.0374	1.9837
-172.357	60.2201	2.0095
-172.357	60.4027	2.0981
-172.357	60.5854	1.9744
-172.357	60.768	1.9582
-172.357	60.9506	1.9813
-172.357	61.1333	1.9773
-172.357	61.3159	2.0071
-172.357	61.4986	1.9612
-172.357	61.6812	1.9543
-172.357	61.8639	1.9738
-172.357	62.0465	1.9945
-172.357	62.2291	1.9625
-172.357	62.4118	1.9563
-172.357	62.5944	1.9707
-172.357	62.7771	2.0402
-172.357	62.9597	1.9295
-172.357	63.1423	1.952
-172.357	63.325	1.9284
-172.357	63.5076	1.8664
-172.357	63.6903	1.8664
-172.357	63.8729	1.7556
-172.357	64.0555	1.7487
-172.357	64.2382	2.526
-172.357	64.6035	1.988
-172.357	66.9778	2.5659
-172.357	67.1605	0.7842
-172.357	67.3431	0.7714
-172.357	67.5257	0.7702
-172.357	67.7084	0.7715
-172.357	67.891	0.7681
-172.357	68.0737	0.7628
-172.357	68.2563	0.7632
-172.357	68.4389	0.7632
-172.357	68.6216	0.7611
-172.357	68.8042	0.7614
-172.357	68.9869	0.7587
-172.357	69.1695	0.7586
-172.357	69.3522	0.7582
-172.357	69.5348	0.7582
-172.357	69.7174	0.7568
-172.357	69.9001	0.7655
-172.357	70.0827	0.7793
-172.357	70.2654	1.8613
-172.357	70.448	1.8729
-172.357	70.6307	1.8241
-172.357	70.5133	1.7026
-172.357	70.9959	1.6822
-172.357	71.1786	0.7661
-172.357	71.3612	0
-172.357	71.5439	0
-172.357	71.7265	0
-172.357	71.9091	0
-172.357	72.0918	0.7243
-172.357	72.2744	0
-172.357	72.4571	0
-172.357	72.6397	0
-172.357	72.8223	0
-172.357	73.005	0
-172.357	73.1876	0
-172.357	73.3703	0
-172.357	73.5529	0
-172.357	73.7356	0
-172.357	73.9182	0
-172.357	74.1008	0
-171.998	-13.7498	4.9208
-171.998	52.0012	8.6715
-171.998	56.5672	2.561
-171.998	56.7499	3.6509
-171.998	56.9325	2.6021
-171.998	57.1152	2.57
-171.998	57.2978	3.8528
-171.998	59.1242	1.9159
-171.998	59.3069	1.907
-171.998	59.4895	2.0409
-171.998	59.6722	1.998
-171.998	59.8548	2.0429
-171.998	60.0374	2.0233
-171.998	60.2201	2.067
-171.998	60.4027	2.036
-171.998	60.5854	1.9928
-171.998	60.768	1.9619
-171.998	60.9506	2.0013
-171.998	61.1333	1.9986
-171.998	61.3159	1.977
-171.998	61.4986	1.954
-171.998	61.6812	1.9133
-171.998	61.8639	1.9601
-171.998	62.0465	1.9765
-171.998	62.2291	1.9707
-171.998	62.4118	1.9685
-171.998	62.5944	2.0294
-171.998	62.7771	1.8939
-171.998	62.9597	1.9201
-171.998	63.1423	1.9567
-171.998	63.325	1.7716
-171.998	63.5076	1.8769
-171.998	63.6903	1.875
-171.998	63.8729	1.8702
-171.998	64.0555	1.7884
-171.998	64.2382	1.9612
-171.998	64.4208	1.9986
-171.998	64.6035	1.9423
-171.998	64.7861	1.9793
-171.998	64.9688	1.8412
-171.998	65.1514	1.972
-171.998	65.334	1.9339
-171.998	65.5167	2.5021
-171.998	66.9778	2.4853
-171.998	67.1605	0.7779
-171.998	67.3431	0.7715
-171.998	67.5257	0.7715
-171.998	67.7084	0.7702
-171.998	67.891	0.7636
-171.998	68.0737	0.7584
-171.998	68.2563	0.7588
-171.998	68.4389	0.7588
-171.998	68.6216	0.7577
-171.998	68.8042	0.7573
-171.998	68.9869	0.7573
-171.998	69.1695	0.7527
-171.998	69.3522	0.7568
-171.998	69.5348	0.7558
-171.998	69.7174	0.7599
-171.998	69.9001	1.8917
-171.998	70.0827	1.8975
-171.998	70.2654	1.825
-171.998	70.448	1.8483
-171.998	70.6307	1.7705
-171.998	70.5133	0.8328
-171.998	70.9959	0.8284
-171.998	71.1786	0.8295
-171.998	71.3612	0.6949
-171.998	71.5439	0.6898
-171.998	71.7265	0.6869
-171.998	71.9091	0.6852
-171.998	72.0918	0
-171.998	72.2744	0
-171.998	72.4571	0
-171.998	72.6397	0
-171.998	72.8223	0
-171.998	73.005	0
-171.998	73.1876	0
-171.998	73.3703	0
-171.998	73.5529	0
-171.998	73.7356	0
-171.998	73.9182	0
-171.998	74.1008	0
-171.638	-2.7913	4.8812
-171.638	56.5672	2.6181
-171.638	56.7499	0.7348
-171.638	56.9325	0.7356
-171.638	59.4895	2.0064
-171.638	59.6722	2.0183
-171.638	59.8548	2.0652
-171.638	60.0374	1.9753
-171.638	60.2201	2.0184
-171.638	60.4027	2.0017
-171.638	60.5854	1.9747
-171.638	60.768	1.9679
-171.638	60.9506	1.9574
-171.638	61.1333	1.959
-171.638	61.3159	1.9538
-171.638	61.4986	1.9726
-171.638	61.6812	1.9395
-171.638	61.8639	1.9172
-171.638	62.0465	1.9154
-171.638	62.2291	1.9422
-171.638	62.4118	1.9289
-171.638	62.5944	1.9243
-171.638	62.7771	1.8725
-171.638	62.9597	1.8881
-171.638	63.1423	1.8476
-171.638	63.325	1.8885
-171.638	63.8729	4.8766
-171.638	64.0555	1.9496
-171.638	64.2382	1.9066
-171.638	64.4208	1.8904
-171.638	64.6035	1.8922
-171.638	64.7861	1.8422
-171.638	64.9688	0
-171.638	65.1514	2.3829
-171.638	65.334	2.3892
-171.638	66.9778	1.9741
-171.638	67.1605	0.7753
-171.638	67.3431	0.7728
-171.638	67.5257	0.7694
-171.638	67.7084	0.7694
-171.638	67.891	0.7681
-171.638	68.0737	0.7607
-171.638	68.2563	0.7624
-171.638	68.4389	0.7611
-171.638	68.6216	0.7604
-171.638	68.8042	0.7589
-171.638	68.9869	0.7603
-171.638	69.1695	0.7597
-171.638	69.3522	1.9324
-171.638	69.5348	1.9138
-171.638	69.7174	1.908
-171.638	69.9001	1.8963
-171.638	70.0827	1.8606
-171.638	70.2654	1.8306
-171.638	70.448	3.5568
-171.638	70.6307	3.4535
-171.638	70.5133	0.8294
-171.638	70.9959	0.8264
-171.638	71.1786	0.8242
-171.638	71.3612	0.6948
-171.638	71.5439	0.6909
-171.638	71.7265	0.6865
-171.638	71.9091	0.6828
-171.638	72.0918	0
-171.638	72.2744	0
-171.638	72.4571	0
-171.638	72.6397	0
-171.638	72.8223	0
-171.638	73.005	0
-171.638	73.1876	0
-171.638	73.3703	0
-171.638	73.5529	0
-171.638	73.7356	0
-171.638	73.9182	0
-171.638	74.1008	0
-171.638	74.2835	0
-171.279	52.5491	14.74
-171.279	56.3846	1.7183
-171.279	56.5672	2.6066
-171.279	56.7499	2.6262
-171.279	56.9325	2.5746
-171.279	60.2201	2.0058
-171.279	60.4027	2.0663
-171.279	60.5854	1.9941
-171.279	60.768	1.9658
-171.279	60.9506	1.9721
-171.279	61.1333	1.9486
-171.279	61.3159	1.9162
-171.279	61.6812	2.1004
-171.279	61.8639	1.9204
-171.279	62.0465	1.9507
-171.279	62.2291	1.9167
-171.279	62.4118	1.8589
-171.279	62.5944	1.9132
-171.279	62.7771	1.8594
-171.279	62.9597	1.8565
-171.279	63.1423	1.8574
-171.279	63.325	1.8599
-171.279	63.6903	1.9017
-171.279	63.8729	1.9947
-171.279	64.0555	1.9152
-171.279	64.2382	1.8221
-171.279	64.4208	1.9216
-171.279	64.6035	2.378
-171.279	64.7861	1.6791
-171.279	64.9688	0.6679
-171.279	65.1514	0.6823
-171.279	65.334	2.3749
-171.279	65.5167	2.5029
-171.279	66.7952	1.9837
-171.279	66.9778	1.9366
-171.279	67.1605	1.9197
-171.279	67.3431	1.905
-171.279	67.5257	1.895
-171.279	67.7084	1.9004
-171.279	67.891	1.9132
-171.279	68.0737	1.9131
-171.279	68.2563	1.9128
-171.279	68.4389	1.9107
-171.279	68.6216	0.7573
-171.279	68.8042	0.759
-171.279	68.9869	0.7617
-171.279	69.1695	1.9092
-171.279	69.3522	1.9131
-171.279	69.5348	1.9086
-171.279	69.7174	1.8999
-171.279	69.9001	1.896
-171.279	70.0827	1.8674
-171.279	70.2654	1.8084
-171.279	70.448	3.5349
-171.279	70.6307	3.4395
-171.279	70.5133	1.7427
-171.279	70.9959	1.734
-171.279	71.1786	0.8218
-171.279	71.3612	0.6948
-171.279	71.5439	0.6892
-171.279	71.7265	0.6863
-171.279	71.9091	0.6806
-171.279	72.0918	0
-171.279	72.2744	0
-171.279	72.4571	0
-171.279	72.6397	0
-171.279	72.8223	0
-171.279	73.005	0
-171.279	73.1876	0
-171.279	73.3703	0
-171.279	73.5529	0
-171.279	73.7356	0
-171.279	73.9182	0
-171.279	74.1008	0
-171.279	74.2835	0
-171.279	74.6488	0
-170.919	25.5182	7.1889
-170.919	56.3846	1.7623
-170.919	56.5672	1.8012
-170.919	56.7499	1.8226
-170.919	61.8639	1.9034
-170.919	62.0465	1.9227
-170.919	62.2291	1.9219
-170.919	62.4118	1.8664
-170.919	62.5944	1.8996
-170.919	62.7771	1.9015
-170.919	62.9597	1.8333
-170.919	63.1423	1.8653
-170.919	63.325	1.8316
-170.919	63.6903	1.8677
-170.919	63.8729	1.9292
-170.919	64.0555	1.9042
-170.919	64.2382	1.8796
-170.919	64.4208	1.8027
-170.919	64.6035	1.6845
-170.919	64.7861	0
-170.919	64.9688	0.6688
-170.919	65.1514	0.6705
-170.919	65.334	0.6832
-170.919	65.5167	2.4
-170.919	66.6125	2.0208
-170.919	66.7952	1.9212
-170.919	66.9778	1.9033
-170.919	67.1605	1.8954
-170.919	67.3431	1.8939
-170.919	67.5257	1.899
-170.919	67.7084	1.9043
-170.919	67.891	1.9002
-170.919	68.0737	1.9102
-170.919	68.2563	1.9201
-170.919	68.4389	1.906
-170.919	68.6216	1.9094
-170.919	68.8042	2.0584
-170.919	68.9869	2.0584
-170.919	69.1695	2.0517
-170.919	69.3522	2.0509
-170.919	69.5348	2.0458
-170.919	69.7174	2.0458
-170.919	69.9001	1.8782
-170.919	70.0827	1.8416
-170.919	70.2654	1.7892
-170.919	70.448	3.5091
-170.919	70.6307	1.7135
-170.919	70.5133	1.7324
-170.919	70.9959	1.712
-170.919	71.1786	0.8222
-170.919	71.3612	0.698
-170.919	71.5439	0.6914
-170.919	71.7265	0.6885
-170.919	71.9091	0.6808
-170.919	72.0918	0
-170.919	72.2744	0
-170.919	72.4571	0
-170.919	72.6397	0
-170.919	72.8223	0
-170.919	73.005	0
-170.919	73.1876	0
-170.919	73.3703	0
-170.919	73.5529	0
-170.919	73.7356	0
-170.919	73.9182	0
-170.919	74.1008	0
-170.919	74.2835	0
-170.56	25.3355	7.6828
-170.56	25.5182	9.8774
-170.56	52.5491	4.2582
-170.56	52.7318	29.734
-170.56	56.202	1.7854
-170.56	56.3846	1.8707
-170.56	56.5672	1.8115
-170.56	56.7499	1.8113
-170.56	62.2291	1.8948
-170.56	62.4118	2.0241
-170.56	62.5944	1.943
-170.56	62.7771	1.9212
-170.56	62.9597	1.9113
-170.56	63.1423	1.8708
-170.56	63.325	1.7889
-170.56	63.6903	1.9137
-170.56	63.8729	1.8858
-170.56	64.0555	1.889
-170.56	64.2382	1.8688
-170.56	64.4208	1.814
-170.56	64.6035	1.7709
-170.56	64.7861	0
-170.56	64.9688	0
-170.56	65.1514	0.6701
-170.56	65.334	0.6721
-170.56	65.5167	2.356
-170.56	66.4299	3.8775
-170.56	66.6125	1.9738
-170.56	66.7952	1.8971
-170.56	66.9778	1.8779
-170.56	67.1605	1.8791
-170.56	67.3431	1.882
-170.56	67.5257	1.8792
-170.56	67.7084	1.8918
-170.56	67.891	1.8945
-170.56	68.0737	1.8997
-170.56	68.2563	1.9017
-170.56	68.4389	1.9055
-170.56	68.6216	2.0805
-170.56	68.8042	2.0577
-170.56	68.9869	2.0577
-170.56	69.1695	2.0504
-170.56	69.3522	2.0507
-170.56	69.5348	2.0398
-170.56	69.7174	2.0398
-170.56	69.9001	2.0294
-170.56	70.0827	1.9974
-170.56	70.2654	1.945
-170.56	70.448	1.9771
-170.56	70.6307	1.8676
-170.56	70.5133	1.887
-170.56	70.9959	1.8782
-170.56	71.1786	0.8264
-170.56	71.3612	0.6951
-170.56	71.5439	0.6928
-170.56	71.7265	0.6885
-170.56	71.9091	0.6794
-170.56	72.0918	0
-170.56	72.2744	0
-170.56	72.4571	0
-170.56	72.6397	0
-170.56	72.8223	0
-170.56	73.005	0
-170.56	73.1876	0
-170.56	73.3703	0
-170.56	73.5529	0
-170.56	73.7356	0
-170.56	73.9182	0
-170.56	74.1008	0
-170.56	74.2835	0
-170.56	74.4661	0
-170.2	52.7318	23.5484
-170.2	56.0193	1.8457
-170.2	56.202	1.9815
-170.2	56.3846	2.0185
-170.2	56.5672	2.0118
-170.2	62.9597	1.8854
-170.2	63.1423	1.9564
-170.2	63.6903	1.9078
-170.2	63.8729	1.8751
-170.2	64.0555	1.8634
-170.2	64.2382	1.8508
-170.2	64.4208	1.815
-170.2	64.6035	1.7721
-170.2	64.7861	1.7408
-170.2	64.9688	0
-170.2	65.1514	0.6696
-170.2	65.334	0.6697
-170.2	65.5167	0.6738
-170.2	65.6993	0.6738
-170.2	65.882	0.6853
-170.2	66.4299	1.9443
-170.2	66.6125	1.9084
-170.2	66.7952	1.8711
-170.2	66.9778	1.8744
-170.2	67.1605	1.8701
-170.2	67.3431	1.8708
-170.2	67.5257	1.8771
-170.2	67.7084	1.8859
-170.2	67.891	1.8854
-170.2	68.0737	1.892
-170.2	68.2563	2.0957
-170.2	68.4389	2.0957
-170.2	68.6216	2.0773
-170.2	68.8042	2.0813
-170.2	68.9869	2.0813
-170.2	69.1695	2.0597
-170.2	69.3522	2.0522
-170.2	69.5348	2.0241
-170.2	69.7174	2.03
-170.2	69.9001	2.0168
-170.2	70.0827	1.9865
-170.2	70.2654	1.9195
-170.2	70.448	1.9515
-170.2	70.6307	1.8683
-170.2	70.5133	1.8892
-170.2	70.9959	3.3605
-170.2	71.1786	2.4788
-170.2	71.3612	0.791
-170.2	71.5439	0.6731
-170.2	71.7265	0.6688
-170.2	71.9091	0
-170.2	72.2744	0
-170.2	72.4571	0
-170.2	72.6397	0
-170.2	72.8223	0
-170.2	73.005	0
-170.2	73.1876	0
-170.2	73.3703	0
-170.2	73.5529	0
-170.2	73.7356	0
-170.2	73.9182	0
-170.2	74.1008	0
-170.2	74.2835	0
-169.841	52.7318	4.6462
-169.841	52.9144	8.3962
-169.841	56.0193	1.7618
-169.841	56.202	1.8944
-169.841	62.9597	3.6116
-169.841	67.3431	1.8703
-169.841	67.5257	1.874
-169.841	67.7084	1.8749
-169.841	67.891	2.0849
-169.841	68.0737	2.0979
-169.841	68.2563	2.0906
-169.841	68.4389	2.0906
-169.841	68.6216	2.0752
-169.841	68.8042	2.0811
-169.841	68.9869	2.0811
-169.841	69.1695	2.0759
-169.841	69.3522	2.0574
-169.841	69.5348	2.023
-169.841	69.7174	2.0317
-169.841	69.9001	2.0362
-169.841	70.0827	3.5002
-169.841	70.2654	3.5427
-169.841	70.448	3.5251
-169.841	70.6307	3.3575
-169.841	70.5133	3.3836
-169.841	70.9959	3.3774
-169.841	71.1786	0.8178
-169.841	71.3612	0.7965
-169.841	71.5439	0.6734
-169.841	72.6397	0
-169.841	72.8223	0
-169.841	73.005	0
-169.841	73.1876	0
-169.841	73.3703	0
-169.841	73.5529	0
-169.841	73.7356	0
-169.841	73.9182	0
-169.841	74.1008	0
-169.841	74.2835	0
-169.841	74.4661	0
-169.481	16.7514	7.5432
-169.481	25.5182	9.8902
-169.481	52.7318	15.3331
-169.481	67.7084	2.0328
-169.481	67.891	2.0724
-169.481	68.0737	2.0937
-169.481	68.2563	2.0933
-169.481	68.4389	2.0991
-169.481	68.6216	2.0877
-169.481	68.8042	2.0892
-169.481	68.9869	2.0863
-169.481	69.1695	3.5487
-169.481	69.3522	1.8599
-169.481	69.5348	1.8236
-169.481	69.7174	1.8294
-169.481	69.9001	3.5314
-169.481	70.0827	3.4891
-169.481	70.2654	3.5257
-169.481	70.448	3.4707
-169.481	70.6307	3.3727
-169.481	70.5133	2.5406
-169.481	72.8223	0
-169.481	73.005	0
-169.481	73.1876	0
-169.481	73.3703	0
-169.481	73.5529	0
-169.481	73.7356	0
-169.481	73.9182	0
-169.481	74.1008	0
-169.481	74.2835	0
-169.481	74.4661	0
-169.121	52.7318	6.5367
-169.121	52.9144	19.0509
-169.121	67.3431	2.019
-169.121	67.5257	2.04
-169.121	67.7084	2.04
-169.121	67.891	2.0889
-169.121	68.0737	2.0944
-169.121	68.2563	3.6322
-169.121	68.4389	3.655
-169.121	68.6216	3.6595
-169.121	68.8042	3.6091
-169.121	68.9869	3.593
-169.121	69.1695	3.5864
-169.121	69.3522	3.5543
-169.121	69.5348	3.518
-169.121	69.7174	1.8353
-169.121	69.9001	3.573
-169.121	70.0827	3.5239
-169.121	70.2654	3.4481
-169.121	70.448	3.4418
-169.121	72.8223	1.6809
-169.121	73.005	1.6795
-169.121	73.1876	0
-169.121	73.3703	0
-169.121	73.5529	0
-169.121	73.7356	0
-169.121	73.9182	0
-169.121	74.1008	0
-169.121	74.2835	0
-169.121	74.4661	0
-169.121	74.6488	0
-168.762	63.325	3.7553
-168.762	67.1605	3.7141
-168.762	67.3431	3.6464
-168.762	67.5257	3.7282
-168.762	67.7084	3.6986
-168.762	67.891	3.7284
-168.762	68.0737	3.6805
-168.762	68.2563	3.7077
-168.762	68.4389	3.6829
-168.762	68.6216	3.7145
-168.762	68.8042	3.6711
-168.762	68.9869	3.647
-168.762	69.1695	3.6244
-168.762	69.3522	3.5826
-168.762	69.5348	3.5262
-168.762	69.7174	1.8349
-168.762	69.9001	3.5143
-168.762	70.0827	3.4574
-168.762	70.2654	3.4189
-168.762	70.448	3.3757
-168.762	72.8223	1.7655
-168.762	73.005	1.7584
-168.762	73.1876	1.7066
-168.762	73.3703	1.6674
-168.762	73.5529	0
-168.762	73.7356	0
-168.762	73.9182	0
[truncated: 45,940 more rows]
